# Supplementary material for: Toward efficient and high-fidelity metagenomic data from sub-nanogram DNA: evaluation of library preparation and decontamination methods
Source: BMC Biol. 2022 Oct 8;20:225. doi: 10.1186/s12915-022-01418-9 (PMC9548135; doi:10.1186/s12915-022-01418-9)
Supplement: Supplementary file 1 — Additional file 1: Table S1. Composition and sequences of the synthetic DNA material sequins. Table S2. Characteristics of library construction kits. Table S3. 495 core microbial contaminations at the genus level. [file 12915_2022_1418_MOESM1_ESM.xlsx]

## Sheet: Supplementary Table 1
Supplementary Table 1. Composition and sequences of the synthetic DNA material sequins.
ID	Length	GC	Ratio of mole conc.	Percent of mass	lable	Genome ID	sequence
S1054_GC_001_A	4199	0.503929	1	0.0319949	Mix C	Artificial	AAGGGCAGACCTTGCCGGACTGGCTACTTAAAGTGGGGTGTGTCTAGGACCGGCTAGACTACTGGTACGACCTTGTACGCGGCCCGTTTTGCGACGGCCTTGACTCGAAGCGGATGGACCCGCTGCGCGCGTTGTTGTACCCGTTAAGCGACTACCACCCGCGCCGCTTCTACCCGTACCTATAGGCAGACTATCGCGGTTTCAGGAAGACCGGACTACGGCGCGACCAGCGCGTCACGGCTCTTTAGCGGTCGCAATGGCCGCGAGCATAGTGGAATTGCCTCTCGCAACTTCTGCCGCAAGTGCCACACCTAAAGGAGATATGGCTGCAGACCCAGAGCTACCCTCTTGGGTTTCTTCGGACCCGCCTCGCGCAGTCAGACTACTGCGGTATAGTCC…
S1055_GC_002_A	4199	0.506311	1	0.0319949	Mix C	Artificial	TCGATGTCACACGCGGTTTATCTCTCACTCGACCCACACCACGACAAAGCGGCAAATGGTGCATTCCAGCTCGATTGGGGCCGACCACTCAACAAATACGAACTCCGTTCCGTCAATGACGCGGTCTACCTCCTCTAGGCGCGCGTTTGGTTTGCGCGACGCGTACCAACCGCATTTTGGAACTTCCACTGTGAGCTATTGCATCAGTTCGACCTGTTCTACTTCGGCTACCACCTTCGGAAGATAGTTTGGAAACTAAAGCGGCTCGATGTCTAGTTGTACCTTCACAAGTTGCCGAGCACCCTTCGCTAACGTGTTCCGGCGCGGCTATAACACTAACCGCGTTGGCGTCGTCATGGTCACCCGCCGCTAAAACTTCATGCGCTATACCCGTAAGAA…
S1056_GC_003_A	4199	0.495356	1	0.0319949	Mix C	Artificial	GGACCTCTATCGACCAAGAGGGGCTTTCGATAAATCCATCGCGGAGCCTGCTTATGATGACCCCCATCTCGTGACAATTCCGATCCCCCAGTAGGGCTGAATGGTTGGGAAACGTTTGAGGCTTATGGTCATTCATGATAGGCCCTCTGTGTGCCGCCCACGATTGCAGGCAGCACCTCTCCCTTTGTTGGGTCTGGCGGTCGATTCCAGGGTTTAATGATGATTCACCCTTTGCTACACCCTTCCGAGTCTGTCGGTCCTACAACCGAATCTTCGTCGGTAGTAAATTTCTTTCGCATTATCGAGTGACCAGCTCAGCCGGACGCGCCTTCTACATTGCCCCGATTCATCATTTGGCTTCGACGCCGTTACACGAAAACGTGTAACCCATCCCCTCGC…
S1057_GC_004_A	4199	0.487973	1	0.0319949	Mix C	Artificial	GCGAAGCCGTCGAAGGTATCAGCCTTGGCTTTGTGCGTGTTACAGGCGGGGGTGAAAAAGGTTTCTGAACTAGACGCGTTGGCACCGTCGGTGCAGTCACCAAGCCCACAACCAGTAACTGACATGCCGCTACCCGCGTGGTAGTGGTTATCCTTGCAGCGGGTGTATCTATGCACAGCTCCCCGCTGCAAACTATCCTCTGAGTACAACGTATCTGTAAAAAGATTCCATTCCAGTTAGAACGATGAAACGGCCTTCATATGGGTCTTTCCAGCTGCCCAAGTGAGCGATTACACTAACTTTGGGGAAGACCACGTGGGTTGTGGTTAAATATTCCCGCGACCGGTGAGTTTGAGTGTGAGACGGGACGAAAAAAGTGTGGGCAACTGTCACAAAACG…
S1058_GC_005_A	4199	0.497023	1	0.0319949	Mix C	Artificial	GATGCTAAGTATGGACTTTTACTCAGGAAGACCAGAACACTTACCAGGGCGCGACCAAAAAAGTCGTCGTTCTTACACGGGCAAAGACTGGCGAGTGAGATCTGTTTTAAGTAATTATTAGGTTAACAACCAGCGGACCTTTGACACGTTTTCGCATTTATAAAATACAGCTATTCTTGGCTGGCTTAGCCTACATTTGGAGTGCGTCGTAAGAAGTCCAATACTTTTCAAATAAGGTCTGATTGCACTACAAAGTACTGAGCAAATTTGTCGCGGTCTGCGCGTGCGTATTTCGCCAAAAGGTGAAATTTTGGCCGTTCAAACAAGTCGGGTTAGGCGTTGTCTGCTAGAGCGGGGGCTTACGACCGCCCGGTCGCTTGGCCCGGCACGTCGTGCAGC…
S1059_GC_006_A	4199	0.487735	1	0.0319949	Mix C	Artificial	TGATCGTCAAGAGGCGAACCGAAAGTTTCGAAAAAGCTGTTATAGGTCAAGCCTGCCGTACACCCGTTTTAGCTAAAGGGGACAGTAGAACAGGCGGGCGCAATCGAACTATGCCTAACCGACTGGCTGTGCCTTCTGTGCTGGACTAAAGAGTGGGACGTTCCAGTCTCAAGCGAGCACCTTGACCATCATGAGCAACTCCAACCATTGTACCTAGTCAGGAAGTTGCCACAAACCGTTGAGTTGTTTCTCTGGTTTGAACTGATGCGATCTATGCTGTGGTAGTTTGAGAACGGGTTGTTTAAGAACGTACTTAAGACGGAAGAAGTATCGAAGTTGAAGGGCGAGACGTAGCTACCGTGCCGCAAGATCTGACCTACTTCTGAACCGTTCGAGTCC…
S1062_MR_003_A	2800	0.570357	1	0.021335	Mix C	Bifidobacterium_longum_NCC2705_BG7	GCGTCGTGTTGGGAGTTCCACTGACCGTTTACTAAAAGCCGCACCTATGACGCGGCTTCATAGTCGTAGCGCCAACGCGGTCATGTGAGTACTCCTTTCAGTAACTTCTGTGAGCACGTCGACCTGCATTTCCGAACCACGAGTGGACGTTTCTAGCCGACCAGCCTAAGATACGCGTTAAACCCATACTCCTGCTCCCGTAAAGCCTCAGGTGAGTGCCACTGCACCAGACCGTAGTCTACGCGGACTGGAAGATTAGGGGGAAACCGAGGGGAGAAACTACGACTCCGCAGATTTTTTGTCAGGCCACCTGACAAAAAATCTGCTTCCGCTCTGCTATCAGCTCGGTATTCCCACGCTCGAAACGAGCAGGCATTAACGCCCACTCGGCAGGCGCAC…
S1071_MR_012_A	2800	0.426071	1	0.021335	Mix C	Helicobacter_Pylori_26695_Hp238	ACCCCTCCCTCCGGAATAAAATCGCTTCACCCCCTCAAATACCCTTACCGATCGTCGTGAAATCTTTTGGTTCTTTCAAACCACTAATAGGGATTTCTTTTCTAGCACGTTAAAAATTTGCGAGATTTTTTAGTTTTATAAAAGGGTTTGTAAGGGATTTAAATTCGTTTGGAATTCGAAATATACTGATATGAAAGTAAAGGAACAAAGTCGTTCCCGAAAATTTTTCGGCGAACTATCGAACGTTCCTATCGACTAACTTCGTTTGCTAGAAACTTTTGATTCGTTTAACTATCTTCAAGAAAAATTTCCCTATAAGATTGTAATAAATTCCTATTGAATAAACTTTCTCACTCCTAAGTAAAAGTAAGAAAATATTCTTTAAGAATGATTACGGTC…
S1074_MR_015_A	2800	0.500357	1	0.021335	Mix C	Neisseria_gonorrhoeae_FA_1090_NCCP11945	ATTGGTGGCATTGGCTTACGGGGACAAAAAAGTCGTCAGCGTGGTTGAGCGTTCTGAATATGCGGCGTTATGACGGGCAATGTGGATTTTCTTATACAAACGGGTAAAACTGTTAAAGATTAATGCTTCTTTTTTGTCGTCGGTAAGATATTGTTTCATGCCTATGTAATCAATGGCAAACCTATGCTTTACGGCAGACTTCGGGGCTCAAAGTCCGCCGTATAAGTGTTTCCGCGTAGTCGGCCTCCTCTTCTCCTCCCCAACAACCTCCGCCGCGTCGCAAACCGCCTCTATTTTTTGGAATAGGCTGTCGCTGTACTGCTTAAAGGGGTTTTTTTAGGGCGACTTTCATAACTGACAAAAGGGGACGCCCGCATATCAAGCCAAGAAGCGGCGACG…
S1075_MR_016_A	2800	0.410714	1	0.021335	Mix C	Methanobrevibacter_smithii_ATCC_35061_NA	CTAACTCCTTCAACCTAAACTTAATCAACTTGTTATACCTTAGTTTTACGTATCTTCAAATTGTTCCTATTAAAGTCAATAAGCATTCTTTTTACAAATTAAAAAAAATAAATAAATATTTATTTATCCATTCAAATATATAATGTATCATTAGCTAAAATGAATAAATATATAATATAAACGAAAAAAAGGTTAAATAAATAAAATTTTCTCTAAAAAATGAAAACGAAAAGTAACACTGAAAATTTTAAAAGTAATACAGATAAACTAATTTAAAAAATAAAAATACTTAGTAATCAAATTGATAACAAAAAACTATTTAATTTCTACAATGTAATTATAAAAAAATAAACTAAATAAAAACGTTATTAAAAATTAACTTAAACAACTATATTAAAG…
S1080_ML_001_A	5313	0.386222	1	0.0404832	Mix C	Nostoc_sp._PCC_7120	TAGCTATACGTTCAGAGATGATTTAGAAACTGTAACCGTTGAAATCATTGTTGTTGATAATAATCGTCGTAGTGTAAAAACTCATTATTATTAGTTCAAAGCCGTTTGCAAGGGTATAGTTTTGTTCCCTTAGTAGTTTAATTATTTCACAAATCAGGACGTGGAAGATAACATCCGTTAACCTTTCCTAGTTATCCATCATTCCCACTACTACAATCTTGTCAACATCTCTATCTACAAAGTAGAGTTGGACCTCGTCAATTTGTTCCTTCGACCTTTAAAACCCCAAGACTACAATTCTGGTTGTTTCTATATCAAAACGTTTCACCATGTAATCAGCGATGTCAATTGTTATTATTATGGCAGTGAAATAATAATTTTGTCTTACCTTTTTGTAAA…
S1081_ML_002_A	5565	0.426415	1	0.0424034	Mix C	Trichormus_variabilis_ATCC_29413	CTTATGTTTGGTTTTAATCTTTAACGCCGACATGTAGGTTCATTAATACCACTTGCAATACGGGTTCTATAATTACCAAATGGCTATTTTTTAGTTGGTTAATAGCAAGAGGTACTTTGATCATTGAGACGATGATCGCGTCAATTGAAAAAGGTTTGCGGGGTATGTCTACTTTTGCAGGTTCGTTCAATGGTACGGTATTAATTTAATCTACCGTGACAAAATATAAATCAGGGCGGTCTTTTCGCTCGTAAACCGCGACGATTGAGTCAAAAACTACCGCGTCTGCCATAACTTTGACACGTTTGATTAGGATTTAATGGTGGTAGACAGTTATTAAAACGGATAGTGCAAAGAGATCTTTGTGGTGGTCTACCTGCGCCATTATTAAAGGATTTT…
S1082_ML_003_A	7059	0.420173	1	0.0537871	Mix C	Bacteroides_thetaiotaomicron_VPI-5482	GCTGCCCGTAGGCCTAAGAGGAAATGTTAGTCCAGGTGGTCAAGCCGTCAGAGGCCTGCTCCCTAGTCGTGCGGCCCTCGATGGGCTTTCAAGGAAGGTGTCTTGAGTCGTATAGGGGCTTACATGACATAACCGAGTAAAAAGACGTTTGCCTTATATTACAAAAGATTAAGTGCGACAAACGTACGTCTATTTTAATATAGAAACGGGTACATTTATAGTTCGCGTAGGTGGGGGTTGTACAGCGTTGTCTAGTTGTAGCTTTCTCGAAACTGGAGAAGGCCGCCTATTTATAGGACATCACTGACTGCTTACATTCGTCACTACGCCAAGTATAAAATGCTAAAGCCTCACGTTTTCATTCTTATTATATCGCTTCTCGTGGTTTTACCTTCTTCT…
S1083_ML_004_A	6227	0.524651	1	0.0474476	Mix C	Desulfitobacterium_hafniense_Y51	GGTCTGAAAGGCGGCGGTCACGTTACGGAAGGGCCTACGGCCGCCGAAACAACCGGCGCATCTCCCGCCAAGGCCGCAACTCGTTTTGTTATAGGGCGACCCCAGGAAAGAAGGGGACTTCCTACGCCTCCCATTAAACGGGCAAAAGGCGTCCCCAAGGAGGAACCTCCAGGACTTCCCTTGTCTCCAATTCTGGCATAAGAAGTCCGGCCTACTATTTCCCGACATAAAGCGGCGGTAGTTATTCCTACCGAACCCATCGTGGACAGTCTCACTGAAGTAGGTCTGGCAGGAGTGGGTGTCGGTGTTGCCGGGCAAACGACGGCTCTTAAACCTCCCGAAACCGGTAAAACCCGTCGTCCCTTCCCCTCCTCTGAGGGTCGTCGACCATCCCCCGTG…
S1084_ML_005_A	4719	0.581055	1	0.0359571	Mix C	Magnetococcus_marinus_MC-1	ACTAACCGCTTCCCGGGAGCCGGGCGAGACAGTTCTAGCTGGACGGGGCGAAATGGGACCACCCACGGTGGTGGGCGCGTCCGTACGAGTGGTCGGGGGATGCGCTGGCGAAACCGTAGGATCGGGCGTACGTCAAAATACTTGGGCTACTTGAGGTTGTCTAACAGTGGGCGAGACGGAGCTAGTACCCGTAGCTGTAAAGTCGCCTACCACGGAAACTCTAGCGGGCGGCGAGGGCACCGTGGGGCGCATAACGGTTAGCGGACGACGCGGCCCACGCACTGAAACGGGTTCACCGGCCTGGACCGATGTAACTATTTCTAGAACGGCTGGCACGGAACGACCGAAACCTCCAGCTAGCATTACCGAACCTGTTATACCTGGTAGCGAACGAATTTC…
S1085_ML_006_A	9120	0.516667	1	0.0694912	Mix C	Pyrobaculum_arsenaticum_DSM_13514	CTTCGAGGTCGTTGAGGAAGGAGAGAAAATCGAGAACCTCTCGACGTAGCGCGCAAACCCCTTGATTCTTCAACGGTTGCAAAAACTTCTAGAACCGCAGCCCGCTATTAAAAAGCTAGAGCGATTACCGGAACAGGTGAAGGATATCAAGTCGGAGCATGACGACAAACGCGTCTTCGTGTGAGACATTGACCCGGACGCGGACCAACTTAGACAACTGGTATAGAACCTCTCTACCGCCATAGACGCGGTAATAACATCGTATCGGGGTCAAAATATTTAAAAGTGTAGGAGAGTTCCACGAGTTACTATATGTCGCAGGCGTATTGACACACTTCGTTGCTGGACTCCGATCTCCGCAGACGCCGGAGGCGTTGATAGAACAACGGGAGGTGTATC…
S1086_ML_007_A	4509	0.481703	1	0.034357	Mix C	Wolinella_succinogenes	GGTTCTGGATCTTAGGGAGGTGAAGGGGTTCACCCCTAACGGAGTTAGTACCCGAAAGGTATCTAAACCCACAACATCGACTTTAGGTTCCCGAGGAACTCTAAGAGTCTTCGAACACGGGGGTTCCGAGGGTCTTCCCTCTCCTCCCCGTTATCTCCGAAAAAGTAAGAATTAGGAACATCCGAACACTGGTCCACATTCCTTGTGACCGACAAGGTGACGGAGCGAACTCGTGAGAGAGTGCTTACTACTCGCTCTACGATAGTCTTAGAGGACGATCCTCACGGAACCACCTCGTGTAGCGACGTGTATGTCCCTGAAACGGGAGTCGCTATGCTAAGACAGGTATCTCGAATATGAGGATGAGCGACACTCAGAGAAGTCCTGGAGGTCGTGTCT…
S1087_MG_001_A	3217	0.380168	1	0.0245124	Mix C	Artificial	CCCGCTTAAACTATAAATATTATAAACACTCGGCACGATAAGGTGGTATCTTAACACAACTATTTGGAATGGGCGTAAGACGGTATAAAGTTTCCACAATTTCGAATTTGATCTAGGTTAAGCAATATGTATGATTTGATCGTCACAATGACATAATAGAGAGATTGATTTAGTGACTCGGACAATAGATTATAAATGCGTTGTGAGATTAGTTAGTATTAATAACTAATAGCTTTCAATCAAGTTGTTAATAATGTAGATTAGGAGTGGGGCCCGCAGAGATAAACTCAATTGATAGAGTATTGAAGCAGAATTTATAGATATCATGTTATGTACGAATTTAATTCGTTTCGCACTCCCACATGGCCTGAATTAGGGTCTCGCTTGCTGACTTCGTAG…
S1091_MG_005_A	2783	0.655767	1	0.0212055	Mix C	Verminephrobacter_eiseniae_EF01-2	CGTCGGCGACGTAGCGGGGGATGGTACGACGCGACGCGGCGATGGGCCGAATAAACGTCGTCAACCTCTACCTTTCGTTGCCGTTCGCGCAGCCCGCGCGCCCGCCAGCTGGGGACCGGATACGGTGCCGTGGGCACGACACCCCGCTCGGCCCGTGGTTGCCGGTCGTACGCAAGAAAGTCTACGACGTGGTCCCGTCGCTACACGACGGCGACCTTTAGCAGCGGCACGCGGTCCGGTGCGTGGGGAACGGGCCCGTGGTGCTGGACGACGACCGGTTGCGCGATTGGGTCACCCGGGGCTGGCCTCGGCTCGACCGCGCGCTCTGGGCCTCCGCGGTGAAGGGGCCGTTGGCCGGGTCGTCGAAAAACAACGACCTCAGCGAGTGGGGGCGTAGCG…
S1110_MG_024_A	2174	0.320147	1	0.0165651	Mix C	Orientia_tsutsugamushi_str._Boryong	AATTTAAGATAAAAAGAAGTAAACCTATTCCAAGGTTCTTTCGTACCTTCACAGAGTATCCATTTAATACTGGTCTTTGTTAAGAGTATAATCCTTATGAAAGAGATAGAAGTATTTCTCGAAAATGTCGACGTTATTGTATCAGTTCTACAAGAACACTTATTTGTGAAGATAAATAACGTTTAGAATGTTGTAAACGTTGATGACGAACAACAAGTCCTCAAAAATTTAGTATAAGGTATCTTATTAGAGGATTAAGTCTTTGTGCTTAAGGTATAGATGACTATTCAAGTTCTGACTTAGGAAGAGGACGTTTTCAAAGTACAGGAGAAAAAGGTAGTTTCTTAAGTAGGTATAAATATATCTGAGGCACAGGAGGACGACCTTCTTGTTGAGGAA…
S1117_MG_031_A	2979	0.366902	1	0.0226989	Mix C	Bacillus_anthracis	AAAGAGATCCAAACGAAAATGAAATAAAAGTATAGGTCTTATTCATACCTGTTGTATGGTTGAAAAAAGGTAAGTAAATCCTGCTCGCAGGAAGGGAGGGACTGCATGTAAAAAAACGCGTTTACTTTTTTGGGCAAGTGGCCCGAAAATGTGTCAAGAATATTTATTGTAATATAGTACCTATTCACGAAGAATAAGTTCTTAATTGGTTCTTAATTGGCTTAATTTCTTCTTTACGGGTATAGTTGATGACGCTTCTTTTAGCGTTTCTTCTGTTGACATCGCTATTGTCAGCGACAACTTGCCTCATTAAGTAGAAAAAATCCGGTTGAATGAAAAAAGTAAAGCGCTGGATGTAGCGGCTTTTTCAAGCAATTTGCGTAGATGCCCTGGAGGTCA…
S1118_MG_032_A	2979	0.658946	1	0.0226989	Mix C	Bordetella_pertussis	CGGATGATGGTCGCGGACCCGCACTGGTAGGTCGCGAACGAGTGGCTGTTACCGAGCCGGAAAGCGTCGGCGCGGAAGCGGCGCGACACGGTACTCGACCCGTAGTTCGTGGCGAAATGGGCTGGAATGGCGGGTGTCTGGTTACCGTTCCGGCTTGCGAAGTAGGTCAGCCGGAACGCACTCACCCGAATGCGAGTGTGGATGGTCTTGAGGGTTGTGGCTCGGCTACGGTACTTTAGGACCGATGTGGTGATGTTGACCGTAGCTGGGGTGGTTCCGTAGCCCGCGCGACATGGGTAGAGGTCTGAGTTGGACCTGCTTATGTTGGATAACTGTCAAGTGTCGATCGGAAGCGGCGGCGCTACTTCAGGACCTGTAACAACTAGGACCTCAGCCGGA…
S1126_MG_040_A	2979	0.635784	1	0.0226989	Mix C	Mycobacterium_tuberculosis_strain_DKC2	CACCTTTCGGCTTCAGCTCCGGCGAGAACTTGCGAACGACCTCTTACGAGCTGACGTTCTCGGCTATCGTCGCCCCAGCTGCCGGCCGTTGTGCAGCATTTGGGGTGCGCCGGTGACCCGAATTCTTGGCGGCTCAGATGGGCGAGCGAGCTGTCTGTCAAGCACCCGGTCGTTGAGCCGCTTTCACTTACACGGCCACCCGGCTAGCAAGAACGGATTGTCTATGTCGGCAAACTGGCGCCGCTCTTACGGAAGCCGCTACCGTAGCGCGCAGACGCAACTCTGGTCGTAGGGTGCTAGCACCCCCAACCACTACATCGGCTATAGCTGGACTTGCCAGCCGTAGGACCAGTCGGCGTTGTCTAGGGTGCAAGCTGGTACGTGTGCCGTTAGGGCATT…
S1134_MG_048_A	2979	0.47902	1	0.0226989	Mix C	Yersinia_pestis	ACCTATATCTATATTTTCGGATACTTAGATGTAGTAGACTGACTAACCGATAATCGGGGCGTTATAGAACCAACCGACACCCTACCAAAAAATGACTGCAACACCTAAAGGCGGACATGCCACCACCGACGGTGCAATAACCCTAAAAACGACCGGCGCCGGTCTCTGTCACTCAATTTCCGGAACTTTCCGAAACGATAACCGATGTCACGGAATAAGGCTTTATGAGGAGACGACTAGGTTAATAAGAAAACCATGAAACGACGGTCGGTTAAGGACGGTCGAAGAACCTAGGGAACCGAGTTATGAGGGGTACTTTAATGCGAACGGCCTAATTGAGACCGGACCGGGAGAAAACTCAAAAATCGGCCAAAACAGCCCAACTGTGAGATAAGGTGG…
S1135_IF_003_A	1994	0.476429	1	0.0151936	Mix C	Artificial	TATTCTCACTTTTGTATGCGGAGGGGTACTTAAATATTGGACCGTCCTCTAGGCGATACTCGGAACCTCTCTTTAGCACGCTATGAGTAGTATCACGATTAGTTAGCTTAGCAGCTGTGAAAGGTATTGGAAGACCCACTCCAAGCCCCGATGGGTACAGCCAAGGTAGAAGTCGGTCCTTTCGTCCACCAGTAGGCACGCTATGAGTAGTATCACGATTAGTTAGCTTAGCAGCTGTGATTTTGTTTCCTGTACGACTGGATTACTCGTAAGGCTTAAATCAGGGGGAATTAGTCCCACCCCCCGTCGTTAGTTGCACGCTATGAGTAGTATCACGATTAGTTAGCTTAGCAGCTGTGAGTAAATTTCCTCCAACCAACGTGGGGGTACTCGAAATGG…
S1136_UQ_001_A	1994	0.490471	1	0.0151936	Mix C	Artificial	TATTCTCACTTTTGTATGCGGAGGGGTACTTAAATATTGGACCGTCCTCTAGGCGATACTCGGAACCTCTCTTTAGCATCGTCACTGTAGTATAATCGCCGTTCTCGCTAAACGAGCTGAAAGGTATTGGAAGACCCACTCCAAGCCCCGATGGGTACAGCCAAGGTAGAAGTCGGTCCTTTCGTCCACCAGTAGGCATCGTCAACGTAGAGGATTGGTACGAGCTTTTGTACCCCATGATTTTGTTTCCTGTACGACTGGATTACTCGTAAGGCTTAAATCAGGGGGAATTAGTCCCACCCCCCGTCGTTAGTTGCATCGTCAGCTTAGCAGCCATATCTTCAAATGCATCCCGTTTGAGTAAATTTCCTCCAACCAACGTGGGGGTACTCGAAATGG…
S1137_UQ_002_A	1994	0.498997	1	0.0151936	Mix C	Artificial	TATTCTCACTTTTGTATGCGGAGGGGTACTTAAATATTGGACCGTCCTCTAGGCGATACTCGGAACCTCTCTTTAGCATCGCTGGTCTAGGGATCCTTACCTGCTGGAGATTTTCGGTGAAAGGTATTGGAAGACCCACTCCAAGCCCCGATGGGTACAGCCAAGGTAGAAGTCGGTCCTTTCGTCCACCAGTAGGCATCGCTGTACTAGTCGCGAAGGTCGGCCTGTATGCAAGTATGATTTTGTTTCCTGTACGACTGGATTACTCGTAAGGCTTAAATCAGGGGGAATTAGTCCCACCCCCCGTCGTTAGTTGCATCGCTGCGTTAGAACTCCTACCCCCTTGATCAATCTCAATGAGTAAATTTCCTCCAACCAACGTGGGGGTACTCGAAATGG…
S1061_MR_002_A	2800	0.451786	0.5	0.0106675	Mix C	Bacteroides_fragilis_YCH46_S14	GGGCTATTTAAAGGGGATATATTATATTATTACACAGGGAAAAGGAGAGAAGGAAGGGAAGGGGGTAGTAGGACATAATTTTAGGAGGAGAGGGAGTCAAGAAATGCAAAAATAAGTTTTATAAAAGTTTTTTTAGGGGAAAATATAAACAGAGAATAGAGGATTACGGAATGAAAACGTAGGCGAAAGGTTCTCTGCCTGTCGTAAATTAAAACTGTACAACGTTGCCGCATCCTGGACGGAATGTCTTATTGTTTTTATTAAAGGAAAAATAAACCTAGTAATAATATTTTCAGCAATAGAAACGTCAGGCTAAGCGTCTCGCTCCCGGAAACCGACAGAAAAGAAAGGGAAAGCGTGTCTCTCCGAACCTTTATTTTCTGCCCGTAACTCTTTTTT…
S1063_MR_004_A	2800	0.382143	0.5	0.0106675	Mix C	Campylobacter_jejuni_NCTC11168_BCW_6920	AAATATTAGGAATTTAGATTATAAGAGAAATAAGTATCTTTATTTCTGTCGATTTTCAATTCAATTTGATTTCTTTTCTATTTATCCAAAATAGGAAATTGTTCAGGACATTTTAACAAAAATAATTTTGAACGAACACTGAGAATTGTTACTATTAATTTTTCTTGTAATCCAAATTTTGGATTTCCTTCATATATATAATTATATTAGTAATATTTATATTTATGTATTACATATACAATAAATATAGATAGATTTCATATAAGAAAATATCGATTTCTATTTTTATTTAGATTCATAAATCTCAAATATAAAATATAAATTAGATGAAATATATGAACGAAATCTAAAATTTCGAAGAAATAAGTTTAGAAAAAATACCACCCGGATTGTTCTGAA…
S1065_MR_006_A	2800	0.467857	0.5	0.0106675	Mix C	Chlamydia_tachomastis_434/Bu_SQ28	GCAGATGCCCTGATAGTGGGACATAGTAGGTAGAAAGGTCTACACAAGTTGATCCTCAAGACTAGGAAATAGGAGTTAGGATGTTGGGGCTCTGAATAGTCGAGCCAAATCCGATAAGGGGAAAGCGAGCGGCGATGTGTCCCTTAGAGAAGCTAAAGAAAAGGAGACGAATGATTCTACAAAGTCAAGCCGTCCACAGCGAAACGTATGGATACATAAGTCGTACGTTACCATCAGATAATGAGATGGCCCAAAGGGGTAAGCCTATGGAGGCCCAGAAACGAATAGTGGTCGAGCGGCCTCGAAAAGCGTCCATAAGCGCAGGAAGAAGCGGACAGTTACGGTTCCGTAGGTGGTTATCGAGAATAATTGAACCAGACATTAAAGATATCTAGGTAC…
S1069_MR_010_A	2800	0.502857	0.5	0.0106675	Mix C	Faecalibacterium_prausnitzii_A2-165_APC918/95b_	AGTCCGCGACGCGCGGTCGAGGGGGCTTTCCCCCTCGAAAACACGTAGAAGGCTAGTCGCGGTTATTTCGAGGGGGGCTCTCCTGTCTAAAGGGGGCCGGCCCCCTTTTACAGTGGCGTCCACTGTTTTCCCCCTTAGACCGTAGCGCGTCGCTACGGACTCTCCCAAGCAACGCCAACCTCAAAACGGGGGTGGGGGGTGGCGTTTCTTTAACCTTTTTTCTACAGTTTTTCACAACTGTTCGCGGGGCCACACACCATAATATGAACTCGCGGTTCGCGACTCTGTTTTCTTACTGAAGACTTCAGGGTCGTCCTTCGGGAACTTTTCTTGGTTATCTGCGACTTTTCAAGGCCGACTATGGCTCTTTGAATTTCGCCAGGTTCAAGTCTTTTCAAG…
S1096_MG_010_A	3217	0.7106	0.5	0.0122562	Mix C	Rhodobacter_sphaeroides_ATCC_17025	CGCGCGGTTGGGCCGGGGCGGAAGCTACGGAAGGAGTCGCGGGTGGACAGCCTGGACCGTTGAGTGAAGCGGACTACGGCCCCGCGCGCGCGTACGGGCGCGGGGGAGGGCTTCAGGGCGCGGGAGGGGGCCGAAAGTGAGACGGGTTTATAGGGCCCCCAGGCCCCCGTCGCGGGGGCCGCCGGCCTGCAGCTCGGAGTGCGGGGGGTCCACGCGAGGTCGTGGCGTATGGTCAAGAGTACCGTCACGAACGCGTAGTCGCGGAGCAGTATCGGCACCCGCGCGTCCCGCCGGACGTCCCGCCCGTCGGGGCAGTGCAGGGGCTAGGGGACGCCCTAGCAGCGGGGCAGCTTCAGGCTCGGGTCTGGGTGTACTAGGAGCGGGTCGGCCGGCTAGTCC…
S1098_MG_012_A	2991	0.396189	0.5	0.0113952	Mix C	Listeria_innocua_Clip11262	AAGGCAGCATAAGTTTTACACCTTCCTTAACTTCAACAACGTTAGTTGCTGAATTGTCTGCGATTTTACAATCGAGTGGACAATTTTATACTATGTTGAGTTCCGGCAAAGCTGCCACTTCATCTTCATGTACTACCAAAGAAGTTGCATTTGCCATTTCTTCAATTTCATAATCGATTGGCATTGGGTCTTCTTGAAAGTACGCCACTCGATCGTCATCTGTAGCAAGATCTTACATGACCAAAGAAGTGTCGTGTTCTGTTTCGACTTAATGTGTAATTTCGACCGCGATTTTTTCAACAATAGAGGCGAGGTCGTTGACCGCTGTACTTTTGTTAGCAAATGTTACATTTGGTACTTTGTAATCTGCCTTGACTTTGTCAATAGAGACCGCGTTCG…
S1101_MG_015_A	2847	0.679663	0.5	0.0108466	Mix C	Haloferax_volcanii_DS2	GAGCTTCGGCTTGTCCCGCCGCTCGTCCGCGCTGGGCATCGGCGCGAGCTACTTGAGCAGCCGGCGCTTCACATGCGAGCAGTGCTCCAGGAGCCCCAGCAGCAGCCGCTCCTGCTGGGTCAACATCGGCACCGGCAGCCACACCGCCGACTTGAGCCACGGCCAGAGAAGCGAGGATTGCCGACTCGAGCATAAAGCCCACGGCACTACTGCCCCGCGCGCGCACGCCCCACCTGTCCTCTTTGTGTCGCGGCGGAGCAGCCGGCTCAGCTTGGCCTCCAGCCGGAGGTAGCACTCCATGCGGCACGAGTAGGGCTTCTCCAGGAGCCCCAGGCGAAAGCACCAGCGCAGCCTGAGCCGCGACTACGGCTCGTACCGCGCCTTACTTAGCTTGTCGGG…
S1108_MG_022_A	2256	0.62367	0.5	0.00859497	Mix C	Bifidobacterium_longum_NCC2705	ACAGAACCCTACGCCACCAGTAGAGTCATGGAGTGAGAGCCCAGCTATTCCCCCCCTGTGCCAGATCTGATCCCGGGTACTTTCGCTCCCGCCAGTGAGTATTCCTAGTGCTACGGGACGTGCCGGTGCTTCAGTGCCCGGAAGTCCATGACCCTGTCGTACTTCGGGTCCGGGAAGGTAAGCTACCACCAAAGCCAGTCCTGGCGTGGCCGCTCGTAGTCCCGCTAGACGTACGGGTACTGCCACTACTAGCCCTAGTCCCGGCCAGCGGTCCGCACGAACAACTCGTCCGCGAAAAGCCTCTGCGGCGCGCTCGCCCGTCGGAGCTGCATCGGCCTTAACATCCACCTCTACTGCAACCACGCATGGTCTGCCTACTTGTGCGGCCTCCAGTCCTCC…
S1127_MG_041_A	2979	0.53575	0.5	0.0113495	Mix C	Neisseria_gonorrhoeae_FA_1090	ATTCCGCAAAGTTATTTTTAGACGCAGAGCGGCGTGACGGCGCTTGCAACGAGGTTTCGTAAGTTTGAGACTTACGCGAGTAAAAAAAGTCTGCCGTCTATTGGTAATTTGCGTTTCAAGACGGGTAAGCGTGGGCTTCGGTAGTCGCGGTCGTCGTCCGACCTGCCCGGCTGGTTTCCGGCATGAAGTTTTGGCACAAATACGCGGTTACGGTGGTTTAAGCGCGGGCCTAGCCGTTGTCGGCCCGTTGGGCGGAGCGACTGTTAGGGGTATGACGCGGGAAGAACGTTTCCAAAGTCGTTAAGGCCGTTTCAGAAGTTTAGGCACACAAGTAAGTTGCAAACGTCTAAGTCAAGCGCATAGCCGCAGCAATAGGGGTTTACGAAGTTTACGCGTGCG…
S1066_MR_007_A	2800	0.512143	0.25	0.00533376	Mix C	Enterobacter_Cloacae_ATCC_13047_M12X01451	CCTCATAAATCGGAACCTCCTACCAGGGGGGTATAAGTCTGTCCTATGGTGCACAGGGCGGGATGAGAAGCTCAAGTGTCGGACACGTAAAAGCACATGCCCTGAAAGTGGGACATGGCACGCTGAAAGGTCTGCGAAGGTGATTGTGTGTTCGACTAAGTCTGAGACCCGACGAGGGGCAAGCGAGCGGCGATGACCCCCTTAGAGCCAACTAAAGAAAAGGAGCCCCATGAATCTACAAAGTCAAGGGGGCCAAGCGGAGCAATTGGATACATAAGTCAATTGCTATCACACTGCTTAGTGTGACCCAAAGGGGTAAGCCTGTAGCGGCCCAGTTCCCAAGTATAGTGGAGCGGCCGCGAAAAGCGTCTAATCGTGCAGGAAGTAGCGGAGACTGAC…
S1068_MR_009_A	2800	0.509643	0.25	0.00533376	Mix C	Escherichia_coli_Sakai_O157:H7_NA	CCGAGACCCGAGGAGGGGCAAGCGAGCGGCGATGACCCCCTTAGAGCCAACTAAAGAAAAGGAGCCCCATGAATCTACAAAGTCAAGGGGGCCAAGCGGAGTAATTGGATACCTAAGTCAATTACTATCACACTGCTTAGTGTGACCCAAAGGGGTAAGCCTTTAGCGGCCAATATTGCCAAGTATAGTGGAATGGCTGCGAATAGCGTCTAATCGTGCAGGAAGTAGCGGAGACTGACGGTCCCGTAGGTGGCACATGCGAATCAGCGAATTGGAGTGTTGGGCTTCTACAAAGAAAGCTAAGTAGTAGCACAACGCTTTTAAACTCTCTGAGTGCTTGTTGAACGCAACAAGTCACAAAGTTAAAAGTCGAACTAGGTCTAAAAATTTCTCGTTTAT…
S1077_MR_018_A	2800	0.509643	0.25	0.00533376	Mix C	Shigella_Flexneri_301_4c	CAAGCGGAGTAATTGGATACCTAAGTCAATTACTATCACACTGCTTAGTGTGACCCAAAGGGGTAAGCCTTTAGCGGCCAATATTGCCAAGTATAGTGGAATGGCTGCGAATAGCGTCTAATCGTGCAGGAAGTAGCGGAGACTGACGGTCCCGTAGGTGGCACATGCGAATCAGCGAATTGGAGTGTTGGGCTTCTACAAAGAAAGCTGAGTAGTAGCACAACGCTTTTAAACTCTCTGAGTGCTTGTTGAAAGCAACAAGTCACAAAGTTAAAAGTCGAACTAGGTCTAAAAATTTCTCGTTTTGAAGCGTCACTTGGAAACGTCCATGTGAGACTTCATAAAAAATAAATTAGTGATGTCTCTACCACCTCGATACGCCCTAGCTTGGCGTCTGGA…
S1079_MR_020_A	2800	0.4925	0.25	0.00533376	Mix C	Yersinia_Pestis_C092_D106004	ACATAAGTAGATTGCTATCACGTTGCATAACGTGACCCAAAGGGGTAAGCCCATAGCAGCCAATATTGCGAAGTATAGTCGAATGGCTGCGAAAAGCGTCTAATCGTGCGGGAAGTAGCGGAGACTGACGGATCCGTAGGTGGCACATGCGAATCAGCGAATTGGAGTGTTGGGCTTCCACAGAACAGTAACGACTGTCATGTAGAACACAACGCTAATAAACTCTCTGAGATAATGTCCAATGAGAAATGGGGTTATGTAGATGCCGCCCCATTTAAAGTCGACATTACAAAGTTAAAAGTCGAACAAGGTCTAACAATTTCTCGTTATAGCATTTGTGCTGAACCATTTCAGTAGAAATGCAATAAAAAGTCAAGTATTTCTTGGCCACTATTACAG…
S1095_MG_009_A	3670	0.601907	0.25	0.00699103	Mix C	Desulfovibrio_vulgaris_str._Hildenborough	CTGCGGACGCGCTTATGTGGCTCTTACAGCTCCTGTACCAGCGGTTCGTCAGACGGGCAGAGCACCGACGGCTCTCCGTTGAGCGGCGGAACGTCCAGTACCTGCCGTAGCGGAGGCCACACGTCTGGGAGAGCGCCTACGAGCTGGTCCGCCCGTAGAAGTTGCTCGAAGGAACGAAGCAGAGGTACGTGTCGGCGATAGACCTTTAGCACCGATGGTTGCTGGAGATGTTCCTTGCGGAGCCTGTGTTCCACCCTGTTGGGTCGACCCTCCAGATGTTCCCCGCGCTTCCGTCGCCGTTGCCGACAGGCCAGACCTTCCAGTAGCTCTGCCCGCTTCCCGTCGCGTCGTTGCTCTATGAGTAGCTGTTCGTGCCCGTCCTCTAAGGGCAGTAGCACG…
S1100_MG_014_A	2878	0.341557	0.25	0.00548234	Mix C	Staphylococcus_aureus_subsp._aureus	CATCCACGATGATGACATTGTTGAAAGTAAAGAAGAAAACCGTGCTGTATTAACAGAAATAGAACTTGATTTATAGGCGGTCTATGACTTTGTTTGAGAAGAAGCAATGACAGATATCAGTATAGTTAAAGATTATTAGAATGTAAGAAGAAAACAAAATTTTATAGATTACGAAGTAGACATTTAAAACCACGTTATTACTGAAGGTTTTTCTATGATACGTTAACGAGACGATTGAGTCCACAATGTCGAGCCAAATTACGTTGTTAAGGTGGTTTATAACTAACTGATAGGCGAAGTATGCGTACAACTTTACGAACAAGTTAGCACAGTGGCTATGGTTGTGGTGTACCTAAGTACACAAATTGGCGTTGACGTCGTCCACATAGTTTGAAAAAT…
S1103_MG_017_A	2648	0.635952	0.25	0.00504421	Mix C	Deinococcus_radiodurans_R1	GAAGGCCGGGGAAACGGCTAAAGTCGCCACACCAGTCGCTCCAGTTGCGCGGAGTCCGGTTCCAGTTCCACGAGCAGTCGTAGAAACCGGCGCTCTGCGGTCAGCTTGAGCTGATGAGCGTCCAGCGGTTCATTCAGAACAGGGGCCCGATCTTTGCCAGTCCCCGTTCGTCGAACCGTCCTGGTGGTTTTTGGCGATGTGAACTTTTCAACGACAGACCAAGTCGGCCCGTCTTGAATCGCAGTCGTGGGGCCGTCCGGCGCGGACTGACCCCCTCGATTCCTCCTTGCGTTACTTCTTTCAGCGTCCCTAACAGTTTGACGTTGAGGGCCGCCCGTTCCGGTGGGGCCGGGGGGGACAGCCAGGGCGCGAGCCAGTCATGCCGCGCTTGTAGTACCT…
S1107_MG_021_A	2271	0.470718	0.25	0.00432606	Mix C	Neisseria_meningitidis_MC58	TCGAAAGTTTTTCCGCGTCAGCATCCGAAGCCCTCGGTTTCTGAACCCGTCGAACACTACTGAGCCGAGTTAGTCAAGTTTGTCAAACCGAAACAGGTTAAGCCCTTTTTACTTAAAGTCTGGCAAACGGCGTGCAGGCTTGACAAAAAAATGGGTAAGTTCCATCGCCAGCCGACTTTACTGGAATAGAAGGAATTGGCGCACATACGCGCAACGGAAAACCCGCTTAGCAAGCGTTTAGCCTATACGCGGCGGCTTTATAAGCGGGCCTAAGACGTTTTGAAGCTATCCCTATTGCTACAGAAAACGAAACTTAAGTTAAAGTTTAGCGCAGGTACACGAACAAAATAGCGGGTTGACGAACGGAAAAAGTATCTGCGCCTGTATAAACCTGCTAAG…
S1120_MG_034_A	2979	0.418597	0.25	0.00567474	Mix C	Chlamydia_trachomatis	AGGAAGAGATTTCTTCCTAAGCCTAGGACCGTATCGCAACGTCATAGGCCTCTTCACACGCGTAGCTAAGGATAACATAGGTTACCAAGGCCTGACAAGTCGAGGAAGAGATAAAAGAGATTTGACGTTCCTAAAAGTCCTTGTGTCCTGCCAAAACTCCTCTCAAGCCCTCTCTAAGCCAGGAAAAGACGGTCGAGAAAGTCTTTATAAAGTGAAGGATACCCTTATTGTAAACTTTTTTTTAGGGTTTTTTGTGCTTTGATGATAATGAAAGACCCTCGGATGTAGGTTCTGGATTTTGCACTACACCTTAGCCCTGGACATCACAATGAGTTTTTACGGCAGAGGACCCTACGAGGATACCGCTTGAACCTAAGCGCTCGGATGTACAAGTCCGAA…
S1128_MG_042_A	2979	0.499161	0.25	0.00567474	Mix C	Porphyromonas_gingivalis_A7436	TGCCTGTTCTAGCACCTCTTCGAGCTTACAGAAGCTCTCCAGCCTGAGCCCATAGAGTTTGACCCTGTCTCGTCGTCATGTGAGAGGCCACCCCTTTTGGTTGCGCAGTTCGACCGACGTATAGACCCTGTTCGGTTTGGGCGTGGGTGCGAAAAGTAGAAGCTGCTTGGCTGATGCCCGAATGTATAGGTACTATAAGCATGGAACGACGTGCGTGACTCACGAGAATAGCTGTTTCCCGTAAGCCATCACCACCATCTCGTATTATACCTCTATTAGTTCTCACGGCTGACATAGTAGCTGAATCCGGGACTCCCACCTCCACGGCCACCAATAAACCAGCGTTGTCCATGCGGGCTTCTCCACTACGCTACGCTACGGAGGATATGCCCTTTCACC…
S1060_MR_001_A	2800	0.531786	0.125	0.00266688	Mix C	Agrobacterium_tumefaciens_F2_1D1609	AAGTCTTCTGTTAAACGTGAGTGCGCGGCTTCCGCGAGGCACTCCCGCGGTTTGTTAACCGCTGCGCGATGGCGCGACATAACGACGGTGTGAGCTGGAGCCTAGTCAAGCGGGTATGTCCTGCTATCAGGCAGCGCGGAGCACCGCGCCGGGCAGGCCTCGCGTCGCTAGCATTCTAGCGCTGTCGCAGTCCTGTTTTGTTTACCACCTCGACTCGCCCTAGCTTGGCGACTGGGGGACGAACGTTTCGTCCACGAGAGGGTCGACTCGATGTCGGGGTAGGTCGAGCTAGTGGGTTCAGAGTAGTTGGTCCGCGCCGTTGTTAAGCGTAGTTGGTTGTCAGAGTTGGGTTTGGGAGTAAGCGTATACGTTTACCACCCGGGCCCTTCTGAACTTGAA…
S1067_MR_008_A	2800	0.509286	0.125	0.00266688	Mix C	Escherichia_coli_K-12_NA	CCGAGACCCGACGAGGGGCAAGCGAGCGGCGATGACCCCCTTAGAGCCAACTAAAGAAAAGGAGCCCCATGAATCTACAAAGTCAAGGGGGCCAAGCGGAGTAATTGGATACCTAAGTCAATTACTATCACACAGCTTTGTGTGACCCAAAGGGGTAAGCCTTTAGCGGCCAATATTGCCAAGTATAGTGGAATGGCTGCGAATAGCGTCTAATCGTGCAGGAAGTAGCGGAGACTGACGGTCCCGTAGGTGGCACATGCGAATCAGCGAATTGGAGTGTTGGGCTTCTACAAAGAAAGCTAAGTAGTAGCACAACGCTTTTAAACTCTCTGAGTGCTTGTTGAAAGCAACAAGTCACAAAGTTAAAAGTCGAACTAGGTCTAAAAATTTCTCGTTTAT…
S1070_MR_011_A	2800	0.447857	0.125	0.00266688	Mix C	Haemophilus_influenzae_Rd_KW20_CGSHiCZ412602	TAATGAAAACAAGTTAGTTCTAAAATACGTTTTGTCCAAAACAAAAATCTCAAAGGAAAAGTCAAGGGAGGAGAGTGAAAGGATAGAACGGATGAGTCTGAAAGAGAGCTTTTAGAGAACAAAAGTCGAACAAAGGTTAAAAAATTTCTTGTCAACTATTTTGAAAAGTCAATAGTAGCAATTTATTTGATTTTTTTAATTTAAATTTTAATTTGAATTTTGATTCTTATTTTATTGGATTATAAATTTTATCGAATTATGATAGAGTTATGGAATAATGAAACAGAAAAAGATTAAATGAATTGCTACTATTCACCACCTCTATTCGCCCTAGCTTGGCGACTGGAGGACGCACGTTCCGTCCGCGAGAGGGTCGACTCGATATAGGGGTAAAGTAGT…
S1076_MR_017_A	2800	0.518929	0.125	0.00266688	Mix C	Pseudomonas_aeruginosa_PAO1_DHS01	AAGTCATGTTCTATGGATCCAATAGGATCCACCCAAGGGGGTAAGTCTCTAGAGGCCTAGTTTCAGACAAACGGCTGAGGGGCTTCGAAAAGCGTCCGATGGTGCAGAAAGTAGCGGAGACTGACGGTTCCGTAGGTGGCATACGCGAAGAAGTGAACTGGTATATTGGGGTTCGTTAGACCAATATGACACTTCTGCTGTAAGCGGCTTTTAAGCGCGAACTTGAGCGTTTAAAATGGAACTGAACTTACTAGTGGTCACTTTCTCTAGTAAGTCAGAATGAAGATAGTGTATGGGCTTAAAAATTTCTTGTCAAGACCACGTTTCTGGTCTTTAGTTACAAGTAGATGCTTGTAAGTAAAGACTCGAAAGCTGCTAACAAAATCTACCACCTCGGTT…
S1089_MG_003_A	3810	0.613386	0.125	0.00362886	Mix C	Artificial	CATGGAGAGCCAGGTACACGTGAACCACACCCGCCCAAGGGGTGCCTTCGGCCGGCGGTCAGTGGGTACGTCGAGCCGTGAGCGGCGTCCCTCGACGCCCTTCGAAGGATCGCTCACGAACGGCGTCAGGCCCGTCCTACGTGCCGGACCCCGTACCCACCACGATCACCCCGAGGTCCACCGCCACGCGCAACGAACTGCCGGCCAGAGTGGCGCCCGCAACGTGTCCGCCGGCAGATGAATGGAAGCCGGGAGAGCGAACGCCGGGAGCCCCCGACGCATACGCAGCGGCCAACTAGCATAGACCGCTACGAACCGCTCGCAGCGAGACGTGGCGTTCGAGGTGCCCGAGGCATTCTGACGGAAACCGGCAGAAGAGACCACGCAGGAACACGCCAT…
S1099_MG_013_A	2969	0.339508	0.125	0.00282784	Mix C	Caldicellulosiruptor_saccharolyticus_DSM_8903	TCGCAAGTTTTCTTCATTTATGAGACTCTTCAGAAGAATCACTTTTCAACCTACCTCATTGTGGCGATCTCTGCTGTTGCCTTCGTATACTAGTGTTCCAGCATCCTAGATTTCTCTACTATACACTTTCATAGAACTCGAGTTTTCCATATCCACTAACATATCATGATAGGAGAGCACTATAATAAATACACCATTGCGTTTTCTCTGATAGTTTTGTTGTTCGTTAAGTTCATGTTTTACACCAATACTTACAAAAATTACATCGCCACTTATTCTAATCCTATTGTATACGGAGAGTTACTTTTTATTATCTTATCAATTTCTTTGCATCTATGGCGCTATTTCCAAAATTAAGATTTATATCTAAAATTGTATTTCTTCCTAGATAAACTCTAC…
S1102_MG_016_A	2694	0.335932	0.125	0.00256592	Mix C	Sulfurisphaera_tokodaii_str._7	TAATTAGTAGACATAACGAGGATTAGAAGGATTTTAGAGTTAGAATAGGAAGGGAGGTGGAAATATATTTTGAAATTATATTCCTTGGAGTGGGTGACATTAAAGGAGTATAAATTGGAATAAAAGATTAGAGAAAGATTAATAGAGATCACCCAAAAATCTAAGATTCTATAGAATGATCGTATGGAGCCGAAAAAAGGTTTGATAGAGTCGAAGGGACCTAAATCTTATAGTACGCCTAGTTGGTAAAAGAAATCAAAAAAGTAATTAAGATCAGATATAAGGAGTAGTTGAGATAGTAAATGATGATCCCTTACATAAAGTTTACCATATGGGAGGAAATAGTAATAGCTTAGATAATCAAGCTATAACGAAAATAGACTGTACTTATGTCATATC…
S1106_MG_020_A	2373	0.438685	0.125	0.00226018	Mix C	Vulcanisaeta_distributa_DSM_14429	CGATCGGCGTGACCGACGGTTACAGGAGTTGTATATGTGGTTGAGGGATAGTCGGGACCGTTAAATGTTATTCCGTTCCTCCACCGTTCGCAATTATCGGCCGCGCCACCAACCGTGCCATTACCGTCATGAGCCACCCAACTTGAAGCACCCAATGATGCTCCCTAAGGATGATAAGGATCTGATGACCTATTGCGGAACCTAGCCGTATGATGATCACTACAAGATGCACTTATTTTGGTCCCTAACCTTTGAGCACCTTTTGCCTGGCTTCCATTATACCTTCCGTGATGAGCGGATGCATTAGCCGAATAATTAGAGCCATGGTAAGTACTTGGATTTGCGGCGCTGTCCTCCAAATTATGGGAAGCATCCGGGTCATCGGTTACGGGAACCGCC…
S1121_MG_035_A	2979	0.568983	0.125	0.00283737	Mix C	Corynebacterium_diphtheriae	CACCAGCGCGGTGGAAGAATTGACACGTCACTAACCGCTCCGGTACCTACTTTTGTAGGCGCAGCGGCTGTAGCCTAGACCACGACCAAACGGACCATAGGGGGAACGGTAGCGCGCTGGCCTGGACTGGTAGTGGAACTAGCTCGGCGAAAACTTCGCTAGCCAAAAGGAGCCGCTCCAGTTTCTTTTTGAGCTCGAGCTGTTGCAATGCCAGTAAGCACCTGCACGCCTCCTTTTTCGCCACGCGCTCGTCGAGCCCGAACAGCTGCAGCGGTGCAGATCCCGCCAACGCGGTGATCCTTTTGAACGGCCGACCAGTGAGGGGGAGCAAGCAGAACCGCCTTTTTACTAGCGGTACTTCCCGAGGAGTCAGGTACTCCTTGAACTCGCGCTGCTTTT…
S1129_MG_043_A	2979	0.507217	0.125	0.00283737	Mix C	Salmonella_enterica_subsp._enterica_serovar_Typhimurium	TCGATACCGTAATTGATAAGAATATGCGACTTGCGGCTATTAAGAGTCCTACTTCTGCTGCTATGCCTTCTGTCATTACTGGTCGTTTAAAGTTAGTTATAATCATAAGGCAATCTACGGAAATACGGCAGTTGCATACGGTGGATGTTATACTTGAGGCGCTTTCTGCCGCTATGGTGCGTATGACAGCCAAATTTGCCTTGTCGCGACCGTGTCTTTTTAGAGAGTACCTCGCAAGTCCTTCCAATAAGGAGAGTTCTCTTTCGGTGGTCGCCATTACACTCGCGTTGGATATTGCCCTGCATACGCCTATAATTGCCGCCTATATCGATGCTATTAGTATACGCAGCGGACTTAATACCGCAAGTCCAGCCGCATGACAATGTAGCTTTACCGGAC…
S1064_MR_005_A	2800	0.402143	0.0625	0.00133344	Mix C	Candidatus_Pelagibacter_Ubique_HTCC1062_RS39	ACCGGACAAGGCAAAAGCGAGCGGTGATGATTGCCTTAGAGTTAACTAAAGAAAAGGAGACCAATGAATCTACAAAGTCAAGAGGTCCAATAGAGAAATTTGGATACATAAATCAAATTTCAAGGTGTATTTCACCACCCAAAGGGGTAAGCCTTTAAAAGCCTAGTTTTGAATGTATGTCGAGGGGCTTTGAATAGCGTCATATAGTGCAGGAAGTAGCCGAAAGTCACGGTTCCGTAGGCGGTGTGCGGGAATTTGCGAACTAAATACGTGTCTTTTTTTAAGACACAACTTAGTTTAAAAATAAACTTGTAATCGATTATTGTAAAGATTACAAGCCTATATCTATAACTATAATTAATAAAATAAATGTTAAAATCTATTGATTCACAAAACCAC…
S1072_MR_013_A	2800	0.5325	0.0625	0.00133344	Mix C	Terriglobus_Saanenesis__SP1PR4_NA	GCTGTTGCCTATCCCGGAGTCTCTCCGAAGGCCGCTCAACTACCTCGACGTCAGGTTCGCAAACAACACCGTTCGATGCCGCCGGGTTAGGTTTGGGTTCGGTGACGAGATGTTCTCTCCGGATCTCGGAGCCTCAATGACGAAAATACCGTCAGTTGAAATCTCTACTAACTCTAAAACACGCGACAAAGCGCTCGAAGGCTCACACAAAGCCAAACGGAACCAAGAAGGTCGACCAAGAAGAGGGACTGCCCAACTTTTCTTCTAACCGCTCCCCTAACTGTTCCCGTTCGCTTTCGCTATGAGAATCTCTCAAGCGCGTTTTGCAGTGACTGTTCATCAGCCCGGTTTTCTATGATTCATCAACTCATAGTTCCGCCTACTTCTTCCAGTCATGGT…
S1073_MR_014_A	2800	0.454286	0.0625	0.00133344	Mix C	Lactobacillus_plantarum_WCFS1_CGMCC_1.557	ATGGAGGTTGATCTGATACTTAAGTAGATCACCATTGTCAACTAATTTTGACGACCCAACGGGGTAAGCCTTTAGAGGCCTAGTATCGAATGCATGTCGAGGGGCTTCGTATAGCCACAATCAGGGCAGGAAGTAGCCGAGGATCACGGTTCCGTAAGTGGTACGCGGGAACAATTGAATTGGAGTAAATGGATTGCCATTTACGCTAATTACTCAAATCGCTATTAATTTGAAGTTATTTTTTGAGTTTTTTGCGCCACAAGAGCCAAAGTAATACTTTTTTATATAAACTATAATAGATCAAAAGTTTCTTGTTCAAAGTTACTGCTGGTTGCAGCAGTTACCTCTTATCGCCCTAGCTTGGCGACTGGGGGACGAACGTTTCGTCCACGAGAGGGT…
S1078_MR_019_A	2800	0.477857	0.0625	0.00133344	Mix C	Xylella_Fastidiosa_9a5c_M12	GATACTTAAATGAGTTTCTATGACGGATTTGTCACCCAAGGGGGTAAGCCTATAACGGCCTAGTTTCGAACAACGGTCGAGGGGCTGTGAAAAGCGTCCGATGGTGCAGGAAGTAGCGGAGACTGGCGGTTCCGTAGGTGGTACACGCGAATAAGCGAACTGGTATATTGGGTTTCAGCGGAGTTTTAGATGTTCTGTTACCTATTTGTAACAGTGAATTCCGAAGGTTACTCTTTAATAATTATTTTTCAAGTTTGCGAACGATGTAGTAGTTTAATATTTTCTTGCGAAGTGTCGAGGTTCCGACTATTCGTATTTTTTACGCGTTTGGTGTAAGTCTTATTAACTATATTGTAACCACCCAGACCCTCCTGAGCTTGGTGGCTGGAGTGGGAATAG…
S1094_MG_008_A	3972	0.496979	0.0625	0.00189158	Mix C	Synechocystis_sp._PCC_6803	AACTTTAGAAACCAACCGTTACCACGACTCCCGGTTCTGGGCTTTTGACCGATCGAATGACCCTCGTGGCAACCGTCCTCGTCATTTTAAGGGCTGGACGTAAACGTGATGAAGAGGGGTTGACTAGCGGTTTAGTAGCATCTCTTTAAAGTGGACCCGGCGGTGGGGAAGGTCGTGGCGGTACTTGAACAATTACAGGCGGTACGGCGACCCCCATAACTCCCCCAGTCGCCCTAAGGTAACTGGCGGGTTTTGAAATAGACGCGGTTACCAGTCCCGGGTCACGTATTTGTTATGGCGAGGGGATGATAGCCCCAATCGGACAAACAGGGTCCGGACCTCGTGAAGGCGGCGAAGTTATGGTTACCCCAATCGGTTCTGAAATCGCCGGCTGTGGTC…
S1097_MG_011_A	2973	0.503195	0.0625	0.00141583	Mix C	Vibrio_cholerae_O395	TTTGCAGGTAGCCAGTATTGACCGTTGTTCCAGGTTAGTTGAGTGGCTGACACGAGTTAAGGTCAAACTTATAGCGGGTTAAAACCCTACCAGCTCGCCGGCTAGACTTTCTCGTCCGCCCACCCGGCTAACGGTTAGGCCCACTTTACCGAAAATGCGTATGCAATCGGTAACTACACAACGTTAGTTAGGGTCGAATGCACTCACTCAAAGCAGATCACAAACCATTCGGTTGGGAGCTATAGCTAGTTCACTGACTTCGCTAACGCCTCAAACTTTTCTGGAATCACTGGGGTATGAGTGCAAAACTGGTTACCAATTACCCCCTACTATCGCGCTATTGCCGAGTTCTCGACCGTCCGATACTTAACAAATTTTTGAGCCCGACGCACCGAACAG…
S1105_MG_019_A	2559	0.5932	0.0625	0.00121867	Mix C	Cutibacterium_acnes	TCTGCCAGTACCCACGTACTAGGAACTCCCGTCAAAAGACCGCTGTTAGCACTTTTACTCACTGTTTGAGTTCGCCCACTGCTGCGGCTTGGGGCGTGGCTGGAGACGGGTGCTCGATCGGTTGCTAAACCGGTGACGTAAAGCGCCCATGGGACGACCTCACCGCTAGGAGTGCTGCTACCCTCGCCGACCCGGGCTCCCGAACTGCCAGAGGAGGGACCGCAGCCACAGTCAGCAGGGCCGACAACACAGCCACAGCAACCCATTACCAAGCTGCTGGGACCGGTGGGACTGCCTCCTCAGGGCGCAGTAGCAGGTGTACGAACTACGTCTAGCGCGCCTGGAGCGACTACTGAAGCGACACGGTCCCCGGCTAGTGAAACGGCCGTGGCTCACCCG…
S1113_MG_027_A	2037	0.371625	0.0625	0.000970077	Mix C	Leuconostoc_mesenteroides_subsp._mesenteroides_ATCC_8293	TAGCAGAAGGTTTTAGGATGTCAATGGTTATCTCAACTGTCTTACTTTGGGCGTTCTGGTGGTTGGGTTTATAATTAACTAAAAAACAGAAAGTAATATAGGCGTGAGGAAAAATTTAGTGTGCACACTGAAATGCGAAACTCAAACTAAAGACTAAATGAAATTATAGTTGAAATTACCCTTAAGCTAAATACGGTCGCTCATTTAGTGAGTTCGAAAAGCAATTTAGCATACTTTATGCTCCATTAAGAAGCTGACAGCGGACAAATATTTGACTTAGTCGTTGTTATATTTTAAAAGCAACTGCTGCTCATAAAAAGTTAGAGTGAAATTATAAACTATTTAGAAGTGGACTCTCGAAACAGACTTATTTGACCAACTATGGTACTAATGAGTTGC…
S1122_MG_036_A	2979	0.503525	0.0625	0.00141868	Mix C	Klebsiella_pneumoniae	GCGAAATTAACGGCACAAAGGAGCAATAAACGTCAAAACATACTGGCGAGTGTCTTGCGACTTTACGTGCCTTTCAACAGGCAACCTTTTATTAATTTGTAAATAAGTGATAAAACGATGAATAACAAACTTTAGTGCCCCGCAGTGGCATATTAAACAGGCGAAAAACTACGAACTGAGAAGCAGAATTTCCTGCAAAATATGCTGTGCGCTGTATGGAGTTTCCCTCGTCCTCATTTTTGCACTACAGTCACAGCGAGAACTCAGCTTTGCAACGAGCGTTCGAAGACAAATAAGTCAATGACCGTCATTACCGTTCACCTGACGACAAGTCGGAGTTTCTGGGGAAGACCCCGTAAAGGCGACATACGCCGCCAAACCGTCACCAGAACGGTTTAG…
S1130_MG_044_A	2979	0.527694	0.0625	0.00141868	Mix C	Shigella_dysenteriae_Sd197	CGCGAAAGTGGTGTGGTTATGGTGCGCGTAGGGGCTGCGATTAGTGTTATTTCCCGAACGGATTCTACTATAAACCGCGCAACTCGAGCGATTCTGCGCTTTGTAGCTTTAGCCGAAAATCGCAATTTAGTGACACGGTCTGGACTGGCCATATTTAGGGATAGAACGCAAGTAGGTGCAAGACTAACGGTAGTTGGTAGTTACTGAGTCCATTGGTTTTACCTATTTTGAAGCAAAGGCGAGGTGCCAAAATAGGAGAAGGACGTGGCATATTTCGAGCCAGTGTCCTTATCGCTATTCGCCGGGTTGCTCAAAAACGCCGGGCGACCATGAAACCGCTTAGCGTAGAAGGTGTAGCGATGCCATTAGCCGTGCAAGCTGTTAGTGAACGGCTTAGTC…
S1090_MG_004_A	2571	0.443796	0.03125	0.000612191	Mix C	Artificial	TACCCTCTAACATCTGACGTAGTGCTAAACCCTTGTTAGCTAACCTCACGAACCTATCCTCACCTTCTTAATTCTTCATTAGTTGCCACAAAGAGTATTTTGCTTCATTTTCTAGTCGCTGGCGCTGATCGCGTAGATTGGAAGAGGTGCATTTTGCCTTATTCTTTGGTGTTTAGGCCCAAGACCGACTACAACGCAGCTTATGCCAATTGTGGCAGAATATTTACGGGTCCTTATTAGTAATCTTCTATATTTTGTGGCGCGGATAGTAAGGGAGTACTAATTGTCGTGCTTTTTTTCTCAATTCTTAAGCTACGGCCTCTGCTATGCTTGTACGGACACGCGTTCAATGTACGTCGAACGGTAGGTTTTAAAAGTGTTGATATAAAAGGAACCAAT…
S1111_MG_025_A	4126	0.293989	0.03125	0.000982459	Mix C	Orientia_tsutsugamushi_Boryong	GTTGTGTGACAAATGTGTTGTATCATTTGTAGTCGTATAAGTAACGGTATAGTTTTTGGTTTGGATAACACGAAAACTACTACTATAGTTTGTTCAACATACCGCGTTGTTTTGGATGATAACGCGTTCAAGTACAGAGTTTATTATTACTTAATTATTTTAAGTCAAAATTATACGAAATCTATTTCCTAAGCGAAATAGTTTTTGTCCTATATTTAAGCAAGTATGTGTCCTTTGAGAGTTTCGTATTCCTGCTTTTCGGTCAATTGTTATTACTATTTGACCCCTTGCTCGCAAACGATATCGTTTGAACGACACTGTAAAATAGTAAAAATTATTTCTTGAGTTAATTTTTAGTTATTATATACATGAGTCTTCTTTATTTAGACGATTAAGATT…
S1112_MG_026_A	2038	0.443081	0.03125	0.000485277	Mix C	Streptococcus_pneumoniae	AAACTCGGCAAAGAAACCCTTATAATGGTCGAGGCTTCCGAACCTATTAGTTTGGCAGGTTCACAAGATTTAGGTCGTATAGTTAGTCGAGTAGACAGTATGGTCGTATTCGGCTCTACTATCCCTGATTTGGAACATACACTAGTTCCAGTTTCGCTTGTGCTCCAAGTCGACAAAACTTCATCTCCTAAAGGACAAAGTACTACTCTGGCTCCCCCGGTACACAACCTCAGACCTTCCACGACTGTAATCAGCATACACAAAACCACTGTATGAACCGTCGCACCTAAAGTAGCAAGTATTGCTGGTTTTGAGGAAACAGTCGTCGGGACAGTAGCGACCGGTGAGCATTTCGTGAATCCATTAATATTTGTGGTAGTGATGGCTCGAGTAACCTCG…
S1115_MG_029_A	2979	0.413562	0.03125	0.000709342	Mix C	Acinetobacter_baumannii	TCAAATCCAAGACCACGACTAGATAAGCCAGAAAACAAGAAGAGAAGTAATAAACAACGACCATAAAGAAGTTACCAGTCATAAAACCTTCACGGATAACGTCGGTACGTTCTATTCAATTTCACCCCTGCATTCTTTCGCCATTGCTAATAACCACCACCATCACGTGACCAAAGTTAATAAAATAAGAGTTCACATTTGCGTTAATTCGAGCAACTATAACAACTAGTGAAATAATTATTGTAACCCTAATAACCACCCCGAAATAATAGTTAATAATCGCATCGAACCAAATTTGCAAGTCGTGAATTTCTCGAAGCGCTGGTACATTTGGCATAGAGTTGGTAAGTTAACCCATTTCCGACCCTGAAGTGAAATTGTCAGTAATGGAGAAATTAG…
S1123_MG_037_A	2979	0.36623	0.03125	0.000709342	Mix C	Klebsiella_pneumoniae	TACTTTACCTTTTTGTACCATAAGTAAAGTAGCCATACCCACAAAGACCACCTCTTCTTCCACGGAATTTACCGGGTCGTGACTACGGTCCACCCCTACTTCTTCGTATATTTCTTCAACGAGGTTAAGAACTTCGATAACGACGATTTTTATTTCTACCATTCGGTACACATTCGATGTACCCGGGACTTCCACGTCCAGTGATACATTTCTACCAGGTGTTACCATAACTTATACGGTAGTACGTTCTTAAAAGTCTTCAAATGTCGAACGAAGCACTACAACGAGTATTCTCATTACCACTTTACAGTCTTTAGAAACTATTCACCTTAGTGTCGCATCATCTTCGTATAAATTCACTTTAGTGAAGTTTCCAAAACTTCGTTCTTCTACTAGAAT…
S1131_MG_045_A	2979	0.689157	0.03125	0.000709342	Mix C	Streptomyces_sp._NK660	GCGCGAGGCTGTAGCTGGACCAGACGATGCCCGGAGCGCCTATGCTCCGGCGCGTCCGCGACAAGCGGCTTGCCAGGAACTAGGCCGGGATGCTTCCGCTGTGGGAGTGGGCGGAGATGGAGGCCGCCCGGTTCATGTACCGGCCGTCGAGGAAGCTGCGCGACTACGTCGTCCTCAGAGCGTGCAAGGTCCCCGACTGGTGGTTCCGGCCGCGCGTGTAGTTGACGCTCGGGGAGGCGCGACTGCCGCTGGCGTGGGACCGGCGCCACCAGCGGGTTCTCCAGCCGCGCTAGTCGCACGACCGGGCCCACTGGCTGGTGTGGCTCCCGGACCGCTGCGGCCGGCACATGCCCTAGTGCCACCTGTGGCAGTAGCCGAGGTGCTAGCTGCTTCGCCGGT…
S1088_MG_002_A	2112	0.555398	0.015625	0.000251448	Mix C	Artificial	GGCTGGAACGATGTGCACATTGCCGTAATTTAAGGCTGACGGCGTCGCGGGACATACCCAGGGGTCCCACGGCTCTACGTAAATGAGCTGCACCACCAACTGCGGTCAGATGCCGGGCCCCCGTCCTTGCGGAAGCAATTAAGCAGACATGTTAGTTGGATGCCTATCTGACTCACCTCCTATTGGCGTGCTGGTGGGGGCTGACAGTGACGTCACGGGTAATTCTTTCGAAGTCACTCGCTAGGGATAACGTTGACTGTGTGTTTTATTCGCATGACCTGCTGGGAATAATTTCCTAGTCCTTGGTTCTTGCACGAGTTGGTCAGCTCTGTTTGAGTCGGGGCCAGCTTTCATCGATCCTGGGTTTGGATCACGTGACCGGGAGGGAGGTGCTAATGT…
S1093_MG_007_A	4132	0.372459	0.015625	0.000491944	Mix C	Acinetobacter_sp._ADP1	TCTAAGAAGGACACATGAACTAAGGACTTGTTTGAATATAGCAACTAGTTAACGTCCGTAAATGAAGTTTATGCGGATAAGTCCTATAGGTCTTAAAACAGGTTGGGGTAAACAGATATCTCGTCTACCGTAGTGTCGTTGGTAACGTTAGGTGACGTGACCTCGCGCACCACACAAAGTAATACCGATTTTAATAACCCAATGGTGTCGTTGTCCGTTAGCAACTATATCTAAAGAAACTACTTCCACCACTGAGAAATAATCGATGTGTAAATCAGTGACGTGACTTAGTTATAAAGTTCTTTTCACTACAGAGACAGCAGCTATAGAAATGAGTCGCATTACGTTTTTTATAACGTAATAACTAACTTGTTTTTTATGGACTATGGCGTGTCGCGT…
S1104_MG_018_A	2571	0.457799	0.015625	0.000306096	Mix C	Chlorobium_chlorochromatii_CaD3	GAGCGGCTCGTTACGAAAGCGCGAATCGGCGGCCGTGGTAACCGTTAAGTAACCACTAAACGAATGGGCCATCGTGCCCGCGACACGCGCTACGAGAACTTCATGAATAAGGTTGTTAAAAGGTGCGAAAAGTTTACTACGTGCCCCTCCCTGTATCGCGTACTATTGGCAACTTCGACGTGCGTGTGAACAAGTTGTTAGGTAAGTTGGCGAACCGTGGCTCGTCAATGGGTAACGGCTTCGCAAGCCTGCGTAATGGCGACTTCGTTAAGTACGCGGAAAACGTAACGGTGCAAAATGGTTACGGCGATACCTACCGAAACGACACGCAACCCTGCTATAACGTGTTCGTAGGCTGCGGTGCGGTTATTGCGAATGGCACGTCCTCTACTAACGACG…
S1116_MG_030_A	2979	0.644512	0.015625	0.000354671	Mix C	Schaalia_meyeri	TCGTGGCAGTGAGCGCGGCAGAGCGTCATGCGTCGGTTCTGGAGCACCCCGCACTGGCCTTTGTAGTTACCGAGGATACGGCTCCCCTTGTAGGTCCAGGTCCGGAAGCGGGTCCAGCCGAGGTGGTACATGCAGCCTCCATTGAAGTGGCCGCAGTTCGTCCCGCTGTTCCCGTGGCTCTAGAGGAGCGCGCCGGAGCGGCGGAAGCTACACCGCTGCCCGCTGAAGTGGCCGGTCTGGAAGTTGAAGTTGCCGGTCCAGTTCTGCGAGGAGCGGAACGGGCTGCCGGCTGAGGAGCAGCCACCACTGAAGTGCGTCCAGTTGCCTGTTTGAGTACAGCCTTGGCGGCAGTAGCTAGGCAGCTGGCCGCTCCAGCTGAGCAGCACCTTGGACGTCCAG…
S1124_MG_038_A	2979	0.409198	0.015625	0.000354671	Mix C	Legionella_pneumophila	TGAATATGCGACCGCTTAATTATAAATAAAACTATCGGAATGATTGGAATTTACGTTGTTGCAGTAGTAATTAATCATGATACTGTGACCCATGCCGCGTTAAATAAGAACGTGAGCGGACCAGGTAAAAGGTATATAATCACTATTGGAATGTTCGTAAATAAAAATACCATGACTGATATCAAATAAACTCAAACCGGGTACTTCTAGTAATTGGCTAAATTAATAGTAGTAGGTAACATTTCCCCTATTTTATACGTTCGACGACTTAATTATCGTGTTCAAGTTTCATACTGGCAGTAACGCCAACGGAACAACTATCCAAATCCACGCAATCCGTGTCGGTATCCAAAGCCTAACGATCCGCCATTTAAAGAGCTTCCGAGTCGAGCAGTTGGT…
S1132_MG_046_A	2979	0.505539	0.015625	0.000354671	Mix C	Toxoplasma_gondii	CTTAAACCTGGCTCGGGTTTCGCTGTCACCATGCGTTCGATCAGAAGCCCCTCAAAGGCAACTACTGAGATCCTTCCACAACAGAGGCCGTCAGTCAAACCCCAAAGGCCTTATACCGAGAAAAAGCCTATGCAGTGTACTTGGGGATCAGGCCGCTTCTCGCTTTAGGCTTAACAGTTCCCAGTGGATACGGCACACGGccagaggtgaagagaaggcgaagaacgCTTTGGAGTTGCTCAGAGTCTGAAGGTTCACAACTTCAAGCACTACGGGGTACACGCGTGCGAAATCCTAGTTGAGTTAGTTAGAACGACATTCTCCTTCCACAGCGATGCCACGAAGCTGCATAGAACAACACACACGCAGCGACACGGTGCATATCAGTTCCGGTACCTG…
S1092_MG_006_A	4215	0.427284	0.007813	0.000250929	Mix C	Bacillus_subtilis	TTCTACGTGGCAAAGAGGTTCGAGCAGATGGTGAAGGTACTGAAGCGGCGCAAAAAGGCCTCTTTCGAGAAGGTAAAGGTGTAAGAAAGGCTCTTAGACAAAGTCAAGAACTAACTGATGTGGAACATTCCAAACGCAGTAGCGAAAGAAACAATGGTAAACTTGTCAAACACTTTCGACTCTACGTATTTGCTGAACCACGTGCGGAGGAGGCCGTTCACGTTAGGGAAGCTGAAGGAAGTAACGGAGTCCCAGTTAAACTAAAAGAAGGTAATATGGTTACTGTAAATGGCATTAGGGGACGAGAAATCGTTTTCGTCGGTAACGTTCGCCCAGAAGGAGTACGAAACTCGTCGGTAGGCAATAGTCGTTTTAAACTAAATTTACAGGCAACAAGTG…
S1109_MG_023_A	2174	0.301748	0.007813	0.000129423	Mix C	Fusobacterium_nucleatum_subsp._nucleatum_ATCC_25586	ATATTCGTAGGTATTAAAAGTGGGGTTAGAAAATCGATGAACCTATGTAAATCTAGGATTATTAGAAGGTAAAGCTATCAGTATTTTCGAACGTTTCATTAAGGATGAAAATTCTTGTTATTGTTTCGTCGAGGATTTTTTACTCTAAAAACAGGATTATATAAGGGTTTAAATAGAGGATTATATTTTGGATTAGGTCGATACTATCGTCACTACTGAGGTTAAAGTTGACATATATTTTTTCAAACCATTTTTCCTTCTTAACTCTTACAATTAGGTTGATTGTTACGTAGGTTTGAACATCGTTATGGGTATGTGAAAAGTCCTATGAAGCGGAATGCAATAATTATAATTATTGAGAGGAGAAAAAAATTCCGAAGAAAATTGTAGTATTCAGGA…
S1114_MG_028_A	1929	0.399171	0.007813	0.000114838	Mix C	Persephonella_marina_EX-H1	TAACTCCCTTCTATATGGACTCCTTCCAAATTGTTTACTACTACGGGAGTTTTTACGAGGAGTTTCACTCCTACCTAAAAAACAACATGGTTCCCAACAAAGACGGCTTATTTATTATTGCCTCCTATAAATATCTACTCACTTCAAAATCTAGTTTTCCTCAATGTCCGTTTTTTCTTTCGTGAACTCTCACGGGAACGGGTCTAACTCTTCTTCAAACCCTTTCCCAGTTATTACTGAGAGTCGAGACTTCGACTCTTTTGACAACTACAATATGGTAGTCCGAGGAATTGTGAACTATATCGTTGGCCCTATCCACCACAAGGGTTCCCTTCCCAACAACTCTATATGCCTGGACTCAGAAGTCCTTTCTGCTGTGAGTGTGAAGTATAATATCGA…
S1125_MG_039_A	2979	0.377308	0.007813	0.000177347	Mix C	Listeria_monocytogenes	TTCAGACCGTGAGATAATACGTGATCTTAACCTTTTTTACTGACTTTAATGACCATTCTTTTAGCTTTTCGAAATATAACAGCCACCACCTTCATTACATCGATACGATTTAGTTAATTGTCGATTTGAACGTCCCTATCTTCACAAACGCCCTGGAAGTCTTCGTTGTCGTTAACCTTTAAATCAACACGTTTACTAATTAGTCCCGCTTTAGCTTAGGTACGCACGCCCTTCTTTTTAGTAAGCTTTAAGTAAACTTTAACCGCTTAAAAGAACACCACTACACTCTAAGCTCCTTTATTTTCTTTCTAAATGATTCCATGAACTTAAATTAATCCTCCGAAAATTTTACCCTGTTCTTTGTCTTTAATTATTTGCTATAGTTCACCGCTTTCTTGC…
S1133_MG_047_A	2979	0.489426	0.007813	0.000177347	Mix C	Vibrio_cholerae_	GACTTAACGTCACATCTACTCTGAGACGAACCGCCTCAATAATAAGCTCGGCCTCTGAATCAGTAGCTATTGAGTCGTGCGCCTGCAAACTTCGCAGACTCGCTACGTAACGTCAGAACTACCCCTAACCTCGTACGTTGAATTAAGGTGCCTTTAATCGCTAGACTAGTTTGTTGCATAACTTAGAAAGTTGCAACAATCACTTCGAGCGTTGCTTCCATGATAGCATAGCCATTCGCTGCCATAGTAAGCATAAGTGCCGGAACGTCTACAATACGTTCCACTTTACTAACTTAATGGCCCGTTGGCAATACGTGACCGTGACTTGGAACTCGCACTGAGCCAGCCACGCCATCATTACCCAGGTATGCGCCTAGACGCACTTCCGTACTTTCATTG…
S0017_VC_013_A	10586	0.3997	NA	NA	by-product	NA	TATGCGGTGTGAAATACCGCACAGATGCGTAAGGAGAAAATACCGCATCAGGCGCCATTCGCCATTCAGGCTGCGCAACTGTTGGGAAGGGCGATCGGTGCGGGCCTCTTCGCTATTACGCCAGCTGGCGAAAGGGGGATGTGCTGCAAGGCGATTAAGTTGGGTAACGCCAGGGTTTTCCCAGTCACGACGTTGTAAAACGACGGCCAGTGAATTCGCTTCGGCAACGAGGTGGTAATACTTTGGGTCTGAGGTTAGAACCTAAGTCAAAATATCGATACAGGTCGCTTGACGGATATGCCCATTGTAGTAGAAACTTCAAACAGCATAGCCACACATCCTTCGCCGTCGATCGTTAAGGTTTACGATTCAATGATTGCACTTGTGGCTTTGTACGGA…
S0007_VC_007_A	10429	0.4147	NA	NA	by-product	NA	AATTCGCTTCGGCAACGAGGTGGTAATACTTTGGGTCTGAGGTTAGAACCTAAGTCAAAATATCGATACAGGTCGCTTGACGGATATGCCCATTGTAGTAGAAACTTCAAACAGCATAGCCACACATCCTTCGCCGTCGATCGTTAAGGTTTACGATTCAATGATTGCACTTGTGGCTTTGTACGGATGTGTACATCGACCCAAGTACGGGAGGGGCCCATGTTGGCAGCCGATTGCCTAACTCTTTTTTCAATTGAATTGATGTCTACAATTTTACCGAACAACATAACGATTACCGTGGAGTAATAGTTACGAATACGATTGCTGCGTAATGTATTTATAGGACATCGAACACCCTAAGGTATCTGTGTGTGTGCTGTGAAAAAGCCAGTTCACCCA…
S0003_VC_024_A	10374	0.3981	NA	NA	by-product	NA	AATTCGCTTCGGCAACGAGGTGGTAATACTTTGGGTCTGAGGTTAGAACCTAAGTCAAAATATCGATACAGGTCGCTTGACGGATATGCCCATTGTAGTAGAAACTTCAAACAGCATAGCCACACATCCTTCGCCGTCGATCGTTAAGGTTTACGATTCAATGATTGCACTTGTGGCTTTGTACGGATGTGTACATCGACCCAAGTACGGGAGGGGCCCATGTTGGCAGCCGATTGCCTAACTCTTTTTTCAATTGAATTGATGTCTACAATTTTACCGAACAACATAACGATTACCGTGGAGTAATAGTTACGAATACGATTGCTGCGTAATGTATTTATAGGACATCGAACACCCTAAGGTATCTGTGTGTGTGCTGTGAAAAAGCCAGTTCACCCA…
S0005_VC_025_A	10374	0.4128	NA	NA	by-product	NA	AATTCGCTTCGGCAACGAGGTGGTAATACTTTGGGTCTGAGGTTAGAACCTAAGTCAAAATATCGATACAGGTCGCTTGACGGATATGCCCATTGTAGTAGAAACTTCAAACAGCATAGCCACACATCCTTCGCCGTCGATCGTTAAGGTTTACGATTCAATGATTGCACTTGTGGCTTTGTACGGATGTGTACATCGACCCAAGTACGGGAGGGGCCCATGTTGGCAGCCGATTGCCTAACTCTTTTTTCAATTGAATTGATGTCTACAATTTTACCGAACAACATAACGATTACCGTGGAGTAATAGTTACGAATACGATTGCTGCGTAATGTATTTATAGGACATCGAACACCCTAAGGTATCTGTGTGTGTGCTGTGAAAAAGCCAGTTCACCCA…
S0016_VC_026_A	10374	0.4031	NA	NA	by-product	NA	AATTCGCTTCGGCAACGAGGTGGTAATACTTTGGGTCTGAGGTTAGAACCTAAGTCAAAATATCGATACAGGTCGCTTGACGGATATGCCCATTGTAGTAGAAACTTCAAACAGCATAGCCACACATCCTTCGCCGTCGATCGTTAAGGTTTACGATTCAATGATTGCACTTGTGGCTTTGTACGGATGTGTACATCGACCCAAGTACGGGAGGGGCCCATGTTGGCAGCCGATTGCCTAACTCTTTTTTCAATTGAATTGATGTCTACAATTTTACCGAACAACATAACGATTACCGTGGAGTAATAGTTACGAATACGATTGCTGCGTAATGTATTTATAGGACATCGAACACCCTAAGGTATCTGTGTGTGTGCTGTGAAAAAGCCAGTTCACCCA…
S1044_VC_003_A	10374	0.4108	NA	NA	by-product	NA	AATTCGCTTCGGCAACGAGGTGGTAATACTTTGGGTCTGAGGTTAGAACCTAAGTCAAAATATCGATACAGGTCGCTTGACGGATATGCCCATTGTAGTAGAAACTTCAAACAGCATAGCCACACATCCTTCGCCGTCGATCGTTAAGGTTTACGATTCAATGATTGCACTTGTGGCTTTGTACGGATGTGTACATCGACCCAAGTACGGGAGGGGCCCATGTTGGCAGCCGATTGCCTAACTCTTTTTTCAATTGAATTGATGTCTACAATTTTACCGAACAACATAACGATTACCGTGGAGTAATAGTTACGAATACGATTGCTGCGTAATGTATTTATAGGACATCGAACACCCTAAGGTATCTGTGTGTGTGCTGTGAAAAAGCCAGTTCACCCA…
S1045_VC_004_A	10374	0.4199	NA	NA	by-product	NA	AATTCGCTTCGGCAACGAGGTGGTAATACTTTGGGTCTGAGGTTAGAACCTAAGTCAAAATATCGATACAGGTCGCTTGACGGATATGCCCATTGTAGTAGAAACTTCAAACAGCATAGCCACACATCCTTCGCCGTCGATCGTTAAGGTTTACGATTCAATGATTGCACTTGTGGCTTTGTACGGATGTGTACATCGACCCAAGTACGGGAGGGGCCCATGTTGGCAGCCGATTGCCTAACTCTTTTTTCAATTGAATTGATGTCTACAATTTTACCGAACAACATAACGATTACCGTGGAGTAATAGTTACGAATACGATTGCTGCGTAATGTATTTATAGGACATCGAACACCCTAAGGTATCTGTGTGTGTGCTGTGAAAAAGCCAGTTCACCCA…
S1046_VC_005_A	10374	0.4096	NA	NA	by-product	NA	AATTCGCTTCGGCAACGAGGTGGTAATACTTTGGGTCTGAGGTTAGAACCTAAGTCAAAATATCGATACAGGTCGCTTGACGGATATGCCCATTGTAGTAGAAACTTCAAACAGCATAGCCACACATCCTTCGCCGTCGATCGTTAAGGTTTACGATTCAATGATTGCACTTGTGGCTTTGTACGGATGTGTACATCGACCCAAGTACGGGAGGGGCCCATGTTGGCAGCCGATTGCCTAACTCTTTTTTCAATTGAATTGATGTCTACAATTTTACCGAACAACATAACGATTACCGTGGAGTAATAGTTACGAATACGATTGCTGCGTAATGTATTTATAGGACATCGAACACCCTAAGGTATCTGTGTGTGTGCTGTGAAAAAGCCAGTTCACCCA…
S1002_VC_021_R	4800	0.4112	NA	NA	by-product	NA	ACGTTTATGAAAGAGGGGACTTCGAACAGGAAGTCAAAGAACTATCAGCCAACTTATCTTTTACAAAATTTTAAACTACTTCAAGTTGATTTTAATAAAAGTAAATAACTAGTGTGCAAAATTAAAAGTCCTAACAACTAGTTGACAATTATTAAAGTGTAAAGTTAACATAAACAAAAATAAAATATGCATATGTAAATGCCCCTCACTGACGTTAAAACAATGTATATATATAACGTATCAGCAGAACCGAAATTACATAGGTACTAGGTTTATTACATGTAGTATGGGAAATTCATTAAAGAGTGGTAAGAGGGTTGAAGACGAGAGGGTACAAAGACTCAGACGTTACAGGTAGTAAGGAAAGAGATACCGGGACACGTGTATAATGAATCGAGG…
S1003_VC_022_R	4800	0.4471	NA	NA	by-product	NA	TATGTCGTTTTCGTCCCCAAGAGATATTTTTAAGTGTTTGTCACACGACTGGGACTCTTACGTGGAGGGAGGGAGGTGTATGTCCGTCGTTTTACGTCCACCCAGTCCAAGGGTCGTCGACGAAAGACTGTAGACACCGTACCGCACACGACTCCGGGTACAGGACACCAGATGAGATTACTTTCCTGACTGAGGTGTCACTAAGGATTCTTCTCGGGAAAGAACCTCAGTGTCCCTAGGGGACTCTCCATCGTGACTGAATGTGCTCTGAGTCAATAGAAAACGTCGAAGGAACGTATCGTGTTTTTATATCCTTGGAAGGAGGGTTAGGAGGGAGGGAGAGAGGAGGTCAGTCCCTGTTCGAAGGTAGTATGCGGTAATCGAAGGGTCGGAGTAAGG…
S1004_VC_023_R	4799	0.4397	NA	NA	by-product	NA	TGCATTCTATTTGGGTTACTGTTTTTTACACTGTGTCAAATTTTGGTGTAACGACCTTTATTTTCTCCGAAATCTTTTGTCTTTCTTTTCCTTGTCTAAAGAGTCGTCTTCCAAAAGTCAAGTCTTCCGTGTCCCTAACATAAGTTACCACACACCAAATAACTGTCTCCAAGAAAAACTCTTTACACAGGGACCCGTTAAAGTAGTAACACGTTCGTAGTTCCCACTTAAAAGTGTTTGGATGTTCCTTATGGGATGATGTGTGTCCCATACACCTAATCGCGTCCCAAGGGTCTGTTGATTGGACATGTCGCACAATGACGTGACTTGTGACGTCCTTTACCTTTGTGGTACCATTCATAGAGAGATAGATTTGTGTAGTTTTGTACCTTTTTCAAA…
S1050_VC_009_A	3960	0.4818	NA	NA	by-product	NA	GCCCAATACGCAAACCGCCTCTCCCCGCGCGTTGGCCGATTCATTAATGCAGCTGGCACGACAGGTTTCCCGACTGGAAAGCGGGCAGTGAGCGCAACGCAATTAATGTGAGTTAGCTCACTCATTAGGCACCCCAGGCTTTACACTTTATGCTTCCGGCTCGTATGTTGTGTGGAATTGTGAGCGGATAACAATTTCACACAGGAAACAGCTATGACCATGATTACGCCAAGCTTGCATGCCTGCAGGTCGACTCTAGAGGATCCCCGGGTACCGAGCTCGAATTCACTGGCCGTCGTTTTACAACGTCGTGACTGGGAAAACCCTGGCGTTACCCAACTTAATCGCCTTGCAGCACATCCCCCTTTCGCCAGCTGGCGTAATAGCGAAGAGGCCCGC…
S1047_VC_006_A	3392	0.5065	NA	NA	by-product	NA	AAGCTTGGCTGTGGAATGTGTGTCAGTTAGGGTGTGGAAAGTCCCCAGGCTCCCCAGCAGGCAGAAGTATGCAAAGCATGCATCTCAATTAGTCAGCAACCAGGTGTGGAAAGTCCCCAGGCTCCCCAGCAGGCAGAAGTATGCAAAGCATGCATCTCAATTAGTCAGCAACCATAGTCCCGCCCCTAACTCCGCCCATCCCGCCCCTAACTCCGCCCAGTTCCGCCCATTCTCCGCCCCATGGCTGACTAATTTTTTTTATTTATGCAGAGGCCGAGGCCGCCTCGGCCTCTGAGCTATTCCAGAAGTAGTGAGGAGGCTTTTTTGGAGGCCTAGGCTTTTGCAAAAAGCTCCTCCGATCGAGGGGCTCGCATCTCTCCTTCACGCGCCCGCCGCCCT…
S1119_MG_033_A	2979	0.360524	NA	NA	by-product	NA	CTGAGTATTTCATATGACTCTCTTGATTTAGATAATGTTCATGTTACCTTATCGACATATACCACAAGAGAGAAAGTTTAGCTGTAAGACAGTACCAGGAGGAGAGAGTTGAAGTTGGTGGtgataactttaaaaaatgGGTATAAATGCTATATGAAAAGTCCTTAAGTTAACACGTAAGACGGTGAAGTGGTTCTGGAGTATcgtaaatttttaattatgATGGTACTTTAAATTCAACGTCTCAGATGTACTTCATAACCGTGTCTCGTCGGTTGCGATAAATCTCGTTAGCTATGGAAAGGTCATGTTATTTATAGACGCTCATTTGGATAGTCATGGCATATTTATCCACGAGGTACATTTCTTAGGATATCCTCTACGATGCATAGCTTAAGG…
S0929_VC_019_A	2801	0.3941	NA	NA	by-product	NA	ATTATTATTGTGGACGGGGTTTCCTAACGTACTCTTAAGTGACTTTACTACGAATATTTTACAAATAGACTCCGGTCCACACCACCGACTGCGGACATTAGGGTCGTGAAACCCTCCGGCTCCACCCACCTACTAGACTCCAGTCCTCAAGTTCTGATCGGACCGGTTCTACCACTTTGGGGTAGAGATGATTTTTATGTTTTTAGTCGGCCCGCACCACCACCCGCGGACATTAGGGTCGATGAGTCCTCCGACTCCGTCCTCTTAGCAAACTTGGATCCTTCGCCTCCAACGTCACTCGACTCTAACACGGTGACGGGAGGTCGGACCCGTTGTCTCGTTCTGAGGTAGAGCCCTTTTTTTATTTTTATTTTTATTATTTTTTATTTTATAAATAGG…
S0932_VC_020_A	2801	0.3984	NA	NA	by-product	NA	CCGCACCACCACCCGCGGACATTAGGGTCGATGAGTCCTCCGACTCCGTCCTCTTAGCAAACTTGGATCCTTCGCCTCCAACGTCACTCGACTCTAACACGGTGACGGGAGGTCGGACCCGTTGTCTCGTTCTGAGGTAGAGCCCTTTTTTTATTTTTATTTTTATTATTTTTTATTTTATAAATAGGTCCATGAATGCTTTATCATTCTCGATTTTGTCTTTTTAACCGGTAATAATAATGATCTATAGACGTTACCGATTAAAATACGTATTTAAAGAGATTCGGTACTACGTGTCTATAAACCAGTTTGTTAATAAGATCTACAAAGACGCTCCCACAAAAACCTACTCAAATTGTAAGCCACCTGAAACTTACTTCATCAAACGGGAGGTGTTAG…
S1049_VC_008_A	2609	0.5259	NA	NA	by-product	NA	CTAAATTGTAAGCGTTAATATTTTGTTAAAATTCGCGTTAAATTTTTGTTAAATCAGCTCATTTTTTAACCAATAGGCCGAAATCGGCAAAATCCCTTATAAATCAAAAGAATAGACCGAGATAGGGTTGAGTGGCCGCTACAGGGCGCTCCCATTCGCCATTCAGGCTGCGCAACTGTTGGGAAGGGCGTTTCGGTGCGGGCCTCTTCGCTATTACGCCAGCTGGCGAAAGGGGGATGTGCTGCAAGGCGATTAAGTTGGGTAACGCCAGGGTTTTCCCAGTCACGACGTTGTAAAACGACGGCCAGTGAGCGCGACGTAATACGACTCACTATAGGGCGAATTGAGTGAAGGCCGTCAAGGCCTAGGCGCGCCATGAGCTCTAAAGCTTCGCTCGAG…
S1048_VC_007_A	2393	0.5265	NA	NA	by-product	NA	CTAAATTGTAAGCGTTAATATTTTGTTAAAATTCGCGTTAAATTTTTGTTAAATCAGCTCATTTTTTAACCAATAGGCCGAAATCGGCAAAATCCCTTATAAATCAAAAGAATAGACCGAGATAGGGTTGAGTGGCCGCTACAGGGCGCTCCCATTCGCCATTCAGGCTGCGCAACTGTTGGGAAGGGCGTTTCGGTGCGGGCCTCTTCGCTATTACGCCAGCTGGCGAAAGGGGGATGTGCTGCAAGGCGATTAAGTTGGGTAACGCCAGGGTTTTCCCAGTCACGACGTTGTAAAACGACGGCCAGTGAGCGCGACGTAATACGACTCACTATAGGGCGAATTGAAGGAAGGCCGTCAAGGCCTAGGCGCGCCATGAGCTCTAAAGCTTCGCTCGAG…
S1168_MG_079_A	1929	0.372214	NA	NA	by-product	NA	GTCTGTACTTGGAGAAATGTCAGTCCTCTGATCTTGTTTCATTTCGTTTTGTTTCGGCTTCGATGTTTTTTACAGTTGGTGTTCACTTCAATATTGGTTTATGAGCTTTTAAGAGTGTTGTACACCACTTACCCACAGTAACGTGTTTCCTATCAGCTTGAGCCCCCATTATAGCCATGCAATCACATACTATCTGCTGGTTCGGTGGCACAGACAACGTGAAAAAAAAAGGAAACATAGATAGTCGGTTTTTCCCGTCAGTCGTACAAGATTGGCAGAAGGCACGTAGTTATTCCTTATTAAGCCTTGGGCAGTTCGTTATGGAGTTACCGTTCACTAAGGTAAAAAAAGCCAGGTTAGCGCTTTGTACTCTCACAGCCTTTTTATTATTTTATAGTC…
S1138_MG_049_A	1849	0.690644	NA	NA	by-product	NA	CTGGTGGACTTCTTGGAGGAGGTGGAGCACCGGGGTCCCTCCCTGGGGCTCCTCCGCCTCCGGGCGGAGAAAACCCGCCTCTCCGCCGAGTTCCCGGGGAACGGGCCCCACGGCCCCCTCTCCCGCCCCCCCTCCCGGGCGAAGGTCCGCCTGAAAAGGGCCCTCCGGATGGACCTCCGCCACTCCTCCCGGGACCTGATGTAGGCCCGCCCCCTGTAGAAGGTCCACCAGGAGAGGAACTCCGAGAGGAGGGGGGAGTGGCAGGTGGGGAAGCGGGAGATGGCCCGCGACTCCTCGCACTTGGGCTCGGGGATGTACCCGATGGACCTGGACCCCCTCCACCAGAACCAGAGCCGCTCGGGCCTTTCGGAGGAGGCGAGCCTGCCGGCTTCCCACCAG…
S1139_MG_050_A	1837	0.337507	NA	NA	by-product	NA	TTTAGAGAGTATGCTGCATAGAAAATTATATTATCTTTTCTTCAAAGATATCTCTTATAAATAAGAAAATTTAGTTAAAAGTTATAGACGAAGTAATTTAATTCTAGCTAAAAAGTAAAAGAATTGTTATAAAGCAGTCTTTTTTAAGTTTGACACAATATTTTGAGAACGTTTGAAAGAATAAAACTCAATAGGATTAAATTCTTTAAAATATCTCCTCTCGGCTATTACTGGTGTCCAATAAATCCTGATTGTTAAAAGAAATATGACCGATGGCGTTAACCTCATCAAGATAATCAATATTTGTCTGAAGAACGTGGTTTTTGTGGACTTGGAATACTTCCGATAGGAATACTTACACCACAAGGGGAAATGCTATTTTGTTGTACCTGTTGTTAT…
S1140_MG_051_A	1823	0.462425	NA	NA	by-product	NA	GGGTGCAGTCTATGAGAAGCTATCTGTCAGAGGGCCGATGAGAAAGCCTCTTCTAGTATTGCCTGCAAGAGTCTTTTTTCTAGCCAAAGCTGCCAGAACACTAGTCACTGCGATACCTTTACTCGCGACACAGCTTGTTAAAGAGACAACTTCTCTAACACTCAGAGAAAGACTTGCGCCCTCCTTTGTACTAGGATGAGCCACTAATGTCTTTAGAAGGCCAAATGATACTTTGCGACCACTTTGAGCAGCTCCTACCTTTCCAGGTCTTCCTGTTTCACCTCGCGAGGTATTCCTACCACCTTTTTATAGAACGAAAACGCTTCTTTTTGTCGCCACAACCAAAGGAGCGGCTAAGAAGCCGTTTCCGACACCTTAAGGAGCCAAAACTTTTCTATC…
S1165_MG_076_A	1823	0.456939	NA	NA	by-product	NA	GATGCAAGTATTAAAAGGAAGACTTACGTAAGTGTGCTTATGTTCTAGGACGATGAACCGTCGTTCGCCGCTTATTGGCAGTTATACACTGGAGGCAGAGAGTCGAAAGAAGGGTCAGGGATGGTGGGTAACATAACAAAGAGGGATTTCAATACACCAGCAGGGCGTTACCAATGTAATTCCACCTTGCCGTACAACTGCTAGATTCTTGTTTAGTTAATCCTGCGTGCCCGCGGAGTGAGAATGACTGGGGTTGGGTCCCCGCTTCATTCCGGGTGGAGTGCTGTTAGGAATAGGTAATATGAGAACGTGTGAAATTTATAGCCGGAAGAGACAGAACTTTGTAAACGGGGACGATATTACCAAATATAGCACAAGGATAACCCAAGAATACAGTTA…
S1164_MG_075_A	1817	0.336269	NA	NA	by-product	NA	TCTAAAACCTCTTTTCTCGAATTATTTTTTTTTGTACTGCATAAGCTAGTGAAAATATCTAACCTGATTAGTTCCTTTTTATAAATAGGATTCCGAACCTTTGTTCTTTTTTTCTTCTTATTGATATGACTCTATTGAGGAAGAATAAAACGCACTCTATTAATGCGCATACCTTGCTGCGTTGTAGGCATCTTTGATAATTAGGACTAAACCTTTTACTTGTTATCCTCTTTTGTATCTAGCTCCAAACCCTATTTGTCCTTCTAATGCCTAACGTAACCTATAACTGCACCGACAGTTACGCTGTTTTAATCTTTAGGCTAGTGCTCCTTCCCTTCTAGTGCAAAGATGCAATTTTATAACCTTTAAGTTCTGAACGAAACAAGTTGATGAATTATG…
S1042_VC_002_A	1800	0.4828	NA	NA	by-product	NA	GGGATGATATTTGTCGACCGACTTTTCGTCTCGAGGAGACGCGAGGTGTGAGGGGACCGTGGGGTCTGGGGTTGGGGTCCTCGTGGTGGACGTATGTGGAGGTCTGTTTCACGACCGAACACGACACAAGGCACTAAGTGGTGAATTAAATCACATTGTACACTGACGTTACAACAGATTCTCCTCATGTGACACCGGTTTCAACCTTGTAGGTCGGTCGACACTGACCTCACGGTGTATGCTCTTAAATTCGTTGCAAGGTTAAAACACTTTAAAAGTGATTTGTTTTGACTTGATCTTGGGGAAACGTTGATCTTTTACAAAAGGATAATACAAAGAAAAGTTCATACAACTCTTATTTTAATTGAACTTTTGTTTTATTTTTAGATTTTTATGTTC…
S1043_VC_002_A	1800	0.4822	NA	NA	by-product	NA	GGGATGATATTTGTCGACCGACTTTTCGTCTCGAGGAGACGCGAGGTGTGAGGGGACCGTGGGGTCTGGGGTTGGGGTCCTCGTGGTGGACGTATGTGGAGGTCTGTTTCACGACCGAACACGACACAAGGCACTAAGTGGTGAATTAAATCACATTGTACACTGACGTTACAACAGATTCTCCTCATGTGACACCGGTTTCAACCTTGTAGGTCGGTCGACACTGACCTCACGGTGTATGCTCTTAAATTCGTTGCAAGGTTAAAACACTTTAAAAGTGATTTGTTTTGACTTGATCTTGGGGAAACGTTGATCTTTTACAAAAGGATAATACAAAGAAAAGTTCATACAACTCTTATTTTAATTGAACTTTTGTTTTATTTTTAGATTTTTATGTTC…
S1040_VC_001_A	1796	0.358	NA	NA	by-product	NA	TCTCGTCTGACTTTATTCAACATAAACTTTATCTACACTTTATACATCTACATCTGTAGGTTGTACGGTAACCCATAAGTTTAGACTTCGAGTTCTCTTTCTAGACGTCACTCTTATATTTAGATCTGACTTTTAGAATCTCCATACCCTAGTGAACCCACTTGATCAATTCTTATCGAGAGGGAAAAAGTAAGGGTTAAGATAAGAAGAACTTAAAACTTAGAAAAATATAAAAAGAATAAAAGGGTCACCCGGGATTCAAGTGAGGTATCTTAACCGGTCTCTTAAGTCACAGAGTCTGAAACTGGAAAGTATGAGGGTTCCTGTGTTAAATTTGAACAGAGACCAAGAAGGGTGAGGACCGATGAAATTGGTGAAAGTCTGACCTCGACCCTACGT…
S1041_VC_001_A	1796	0.358	NA	NA	by-product	NA	TCTCGTCTGACTTTATTCAACATAAACTTTATCTACACTTTATACATCTACATCTGTAGGTTGTACGGTAACCCATAAGTTTAGACTTCGAGTTCTCTTTCTAGACGTCACTCTTATATTTAGATCTGACTTTTAGAATCTCCATACCCTAGTGAACCCACTTGATCAATTCTTATCGAGAGGGAAAAAGTAAGGGTTAAGATAAGAAGAACTTAAAACTTAGAAAAATATAAAAAGAATAAAAGGGTCACCCGGGATTCAAGTGAGGTATCTTAACCGGTCTCTTAAGTCACAGAGTCTGAAACTGGAAAGTATGAGGGTTCCTGTGTTAAATTTGAACAGAGACCAAGAAGGGTGAGGACCGATGAAATTGGTGAAAGTCTGACCTCGACCCTACGT…
S1141_MG_052_A	1780	0.385393	NA	NA	by-product	NA	TTAATAGTGATAATTTTTAGTCCTTTTTTCTACCATAGCTTCTACCAGCAGGCGTCACCCGGCTGCCTTTAGCGCTTAATTTTTTATGTCGGGCAGAGACCGGCTTGTTTTAATTCCCACTTCCTGTAAAACAACGGGCTAATTAATTTAGCTTCCCCTTCTTGGTTTTTTTGTTTCAATTAGTTAACGCATCATTAAATTCAGCATTGCTAAGAGTTTTAGAAGTCTTATGAAAATTTCTCTTAGTCAAGCTAAAAGGTTAATTCGTTTAAATATCCAAACCGCTAATAGAAATAAATAAAGGGCTTTTAACAGGACTTTAAAGGCCTAACTTCCAAGAAGCTGAGCCTGACGTTTAGCCGGCTGATTTTTTATTTGCAAAAGAAGGCTGAGTGAGTG…
S1142_MG_053_A	1694	0.554309	NA	NA	by-product	NA	ACCTACTAGAGCGGGCCGAAATATGGAGCTGCGAGCACATTCAGGGTAGAGTCGGTGGCAGCGTGCCACGACAGCTTCATGGAGTGCACTTTGGGGAACCTAGGTCACTTTAATTGGTGCAGGCCAGCACCCTTGGGATTGCGGGCTGCATTGAGCAGCGTACGATAGTGATGTAGGAACTCATCGGAGGGGTCGCTAAACTCCTTGCGGAGCCCGAGGAGGCCTTCGAGGCGCAGGTGCAGCTAGTGGTCTAGGGTCGGCTCCTCAGGGAGGGTGCTAAAGCCCAAGAACTTGAAGGGTCAGCTCACTATGTCGAGATTCTTGGGACTCTGGAGCAGGTTGGAGGCGAAAGCCCACTTATGCTATAGGGCAGGGAAATCCTTCCACATGCGGGTGAGC…
S1167_MG_078_A	1694	0.603896	NA	NA	by-product	NA	CGGCATCGCAGTTCCTGTTAACGGCATCGAAGCGCCCGCCCCCGAGCAATTGATGCTAGGCCAGATCCTGGTGCGTGCGCCTAACTGCCGCGGAACTGGTCTGTGATGCCCTGATTAATCGTCAGTGAGTCTTGGCGCAAGGGATAGGAGGGCTGGACACGTAACGTGGGGAGGCGCCTGGTACTTGTTGTTCACCGCCCGACTCCGGCCATACTTACCGGACGAATCTGAAGTCGGAGGGATGCCGCATATCATCCATGCACGGAGACGGTCTCTCCGGACACTCTACGGACGCTGGGTCCACCGGTGACGCCGAGTCGTATATCAGGACCCGGAGGTTTCCAGTCTCCAGGTCCCAGGGCACTAAGCGATTCGCCCGCGCTCAGGGCGGATTGGACT…
S1143_MG_054_A	1680	0.464286	NA	NA	by-product	NA	CCGCTAGAACTTAGTCGGCCGTCGCTTAACTCAAAATTCAACTCGCCCGGTCACTCATAGTTCCGCAAAACCTCTTTTGTTATGAATCACTTACGAAGCTGCGGATATCCGTACCACTCACCGCACCCTACCATACTGCCCCCTCTCTGTCGTTGTCACAGCTATCTGTCCTGCCACCTCCCAAAAGATTAAGCTCTATAGAAAAGACCAACCTCCCCACTGCACTATAGATCGCTCGGTCCGCACTCGAAACAGCATCTGAGACGATCGGTCGAACATCGTCTTACCGCCTTTCTGATGTCGGTGAATCAATAGGACAGCAATCACGAGTACCGTAGCAGAAACTGTCGCCACCGACAACACCGATCTCGATCCTCCTTCTCCGTCCCCTACTTTCGG…
S1144_MG_055_A	1667	0.397121	NA	NA	by-product	NA	TACCTGTACTAAGAGGAAGTTCGAACGTAAGACAATTTTGTGGGGTTTAAGATTGTATCTAAGTGGATTTTAATGGCGATTATTCGGGAGTCGTACCCGCAATTAAATTTTGATGAAAAATAAGTGCGACGAGTACAGTCGCTGAAAGGGGGTGTAGTTCGCCATAAAGGAGAAGTATTTAAGTTAAAGAAGAGAGCGAACTAACTCAAGTAGCGCGTTTTCTAGTTACCAAAAAAATAGAAGAAGTATCTGAAGAACTAGATGCAATCTCATTATAAATTGAGATAAAGATGTTAATTTAATCCGACTTTAGCAAAGTAGAAATCGCGGTTACTGGAATAGTACGTTCAAATTTTAGCACAATTACCAGAAAAGGTGTTTGTGTCCAAGATTTCTTGC…
S1145_MG_056_A	1660	0.328313	NA	NA	by-product	NA	CTAACCTTGATGCTATGTGTTACCTTTTGAGCTGAATTTTTTTTATTAAGTTTTCATGCCCCTTATCATACCTTGAATGCTCTATACTTTAATAATTTTAAAATTACCTTATGCACTGGCTACTTTATCAACAAACATTGTAGCCTTAAGGTTCATTTCTACTCGATCACGTACGTATGTCCCTTTTTTTGAAGATGTACAATCCTAGCTACCCAAACAGTAGTAGGTAGCCTGTACCTAATCGTGAAAGACACTTACTTTTCCATTAACGTTATCTACCTCTACCAAGACATAACTACTTGTACCCGAGAGAACGTTGTTAACCTTTTTGTTGAGGTTTTCTGAAAAATGAAAATTAACAACTGTTGACGCGAATGCCTAGTTGACCTTTAGTCCTTT…
S1146_MG_057_A	1644	0.330292	NA	NA	by-product	NA	GACCTCAACATCCATTAACTGGCTCAGGACGTTTATACTTAAGACACAGAAAGAGAACACAACGTTAGTTACACATACAAGGAAATCCACTACTAACGTGACATCGCATAAGCTAAAGGTGTACGGGACTAAGTAGATAAACTTATTACAGACTTTTATTAAGAAATGGAACACCTAGAAGGTTTTATTTAAGTTAACCAAACAATCCGTTTCGTCAAGGTAATTTATAGTAATGAAGAGGACCAAGTTTGAAGTTAAACAAACCGCGGTGCTAATAATAAAACAGTCTGAGTTGTCAGGTACTAAAATCATATGAAAGAGCAGGCAGTCATTAACAACGTGACATAAACGGTTTACCACACAGATTACGTTGTTGATAACCAAGACGATTAAGGGTTA…
S1163_MG_074_A	1644	0.34854	NA	NA	by-product	NA	CGATTACTATGTACTAAGAGTCTAATCTTATTTCTCCATGTTTGCGAAAATTTTGAAGATTTACTCATCGCATTTATTGTGTTATGCTGTTATTAATTATAAACTAACTCCATCCCAATAACAAACAGCTCAAATTGAAAACTTAAAACCAGAGTCATCTCAGATTATCTTGAATTTTTAGTGTTAAGCTCTCCAGTATTAATACTGAATTTGAGACTCGAAGGAGTGGCTGCATCACGCCGGTACTCGCTAGAAACTCTCGGCGCCACCGGCCTGCAAGCGAAGACCTTACTAGAGAGTCTAAGCCTAAAGCAGGAACTTTGATTGCGTCTCATATATATGAAAATAGAGGATTAGGAGAAAGCTAACGGTTAAAATTTGGAGTTGTGATGCTACCAA…
S1147_MG_058_A	1590	0.51195	NA	NA	by-product	NA	ACTATGCGAGTGGAACTCCAAGTCACTACAGGGGAGTTGGTTATGACACCCAACTATTAGTGGCATAGGGGGATGCTTCATTCGCAAACTACTATGACTTCAATAGGACTCGGTCAATCACTTCTGTCGATGCATTCCTATTCACATCCTCATGGACTCGGTATACATCCCCTTCAGGCACTTCTCTGGTAGACCGGAATATCATAAGCGGTCTAGCTGGTAATATCGTGGCATTAACCTATGATCGAATAGGCAGAGGTTCATCGGGTCACTCCTCTCGAAGCTATCCTGCAACTCTCGACTACGACAGTACTTTAGCATTCAGGGTCGACTCATTCTAACGGATTGCGAGCGTAGGTCTATCAAATAGTCGGGGGAATAGTACCTGAGTAGCTTTGA…
S1149_MG_060_A	1515	0.291089	NA	NA	by-product	NA	TCGTACGAATCGAAAGGTAAGTAAGTAAGGTTCGACAGATAGGAATATATATTGGGGTAAAACTAGTGTGTTACATTATAAAAGTCGTCCATGTGGTTAATTAAAATAGTAAAGTTCTGTACGTTATGGACGTCGGGGTCGTGGTAATTGTTGTTAAAATTATAGAAATTATAAGAACGGACATTATAGTTCACGTAATTATTCTGGTCGACTGTGTTATTATCGTCAAGGTACAACTAGTAGTACCTTATGTCCCTATAGGTAATAAAATGAATTAAAAAGAAGTTATTATTTTGTGAGACCTCGAGAATATAGAAGATCTAAATAAGGTGGGGTTGAATTTGGATTCATAAAATAACGTAATTGTTTGAGTAGTTGTAGACTTCATAGTTGAAGGTT…
S1150_MG_061_A	1515	0.333333	NA	NA	by-product	NA	TTTAAAATTGAGAAGGTTGTTATAGTAGTCTAAAATGACAGTTGTAAAGAACATTTCATATTCGTCGTGGTATTCGAACGTTACGGGTTGTGAGGTAGAGGGGTTTTGCAACTGGTGGTTTTACTCTAAAGGGAGGATTACCAACAACTCAATGATTAGGTATACCTGGATGTCTAGAACGTACATAGAATAGTAGTTGATTCACTACGTTGAAGTCGTATATATATATAGGTTGTCAATGAAATGCTAGTTTAAAGAGTGGATATGCGGGTAGTATTTCTAGGTGAACTGGTCTTTGTAGGTCTAGTCGATTAAAGTTATTCAATCTTTAAACTAATAGAAAACCGGGAAGTTTATGACCACGACGGTAACCATGTGGTAGTGCATTGGAGAGTCGTT…
S1151_MG_062_A	1486	0.369448	NA	NA	by-product	NA	AACCAGGACGTCCTGGGAACCAGTTCCGTTAAAATTACCTTATGTATGGATACCGTTCCCGTTGAGGTCGCTTACATCCATCCTCCTCTATATATCGTCCCCATAAAAAGTTTAAAAGGACTTTTGAAGGAACCACGGTCTTCATTTTGTCTTTGTAGTCTGGGTAGTGAGGGTGTCGATCGGTATTTTATTACCTCCATTTATATGATAGGTATACCATTACGGGACGATTAAAGTGGTCTTTTAAGCAATATGGTTTGTAGTGGTAGCAATAACAACGTATTTAGGTGGTAACGTATTTTCCCTCTACTACTTCATCCTATTTTTAAATTCATTTTCTCGCAATATAAGTAAATTCGTATTGCTCCACTATTTTACGGTTTCTTTCACCAATAACGT…
S1152_MG_063_A	1137	0.525066	NA	NA	by-product	NA	GTCTCACTACGCCAGTGTCTGGGCGAGAGCCAAGACCTCCAAAGAGTCTGTCTCTGCTCTCTCCGCGACTACGATAAACAGAGAATGTTGCTCTGCCCACGTAGACAGTGGTAGAAATGGGGACTTAACCAACGCGCAGAAAGGTTTAGCATAGCGAAAGAAGCGCAGCTCCGAGGAGTGTCGCGTATGTGGGAAAGGGGACTCCGCGCGCTTGCATTAGCGAACAACAAAAGCCTCATACTCCAACTACCGGAAGGCAAGGAACAAGAGGTTTCGCGTGTTCCCCTGCGAATGAAACGCGTCGCGTATGTAAGCTGCGACAGCTCGCTCGTCCTCGACACCCGCGATTATGCCAGACGCCTGCGAAGCTCTTTTTTTCACGACCGCCGCGCACTGGCA…
S1166_MG_077_A	1137	0.538259	NA	NA	by-product	NA	AGCGAGGGGTAAATTTAGCATAGGTTGGCTGACGCTGCGTGTGTCGGCTAGAGCGCGGCTCACGCCCCAGTTGTGCCCTGAAAGCCGTTACACTTATTGCCGTCGTGGCAACGTAACCTGGCTTGCATTGCAGCCTCTAGGCTGTGTATGTTAGACCTTCGTTGCGTTGTGGGCTCTCGCGTAACAGGAAGACATGTTCACGTACCCAATAAACTCGCATCGTTTCGGTCCCTCCCGAGGATCGGTATCATTGGTCGGAGCGTGGCTATCACAGTAGTCGCAGGGTATGACTGGTAAACCTAGCGAAGCACCTTCCATGGAAGTGCCGGGTGTCTTAAAAGCGGTGTCCGCTTTATGAGGCAACGATTGGCCCTTCGACTCTGAAAGGTTGAAGTACTG…
S1153_MG_064_A	999	0.268268	NA	NA	by-product	NA	TTATTAATTTAGACCAGCTATTCATTAATTAACTGTAACAGAAGAATTTGATCTGCATGGCTGATATCGTGGAAACCCGTCGACTAATTAACTAACTATTAATAATCTATGATCACTTAGATTCCGTAAAGGAGAAAACGTATATGATTGATTTGTATTAAGAAAACATTAAAAATGGCCTTCTAGAAAGTAACTTACTTATCGTTATAGACGAAATAAAAGTTCATTTCGTTCAAGATCAAGAAATTATTTATTCGGAAAAGGAGGTTAAAAACTTTCTCTAAATAAATTTTATAATAGAGGTACTCATTGTTATCCTTGATTAAACTATAAATTCAGACCTATATTTCTATCATAAAAAAAAACTTGCATAAATCAAACAAAGTTTCGATTTCCTGA…
S1154_MG_065_A	999	0.27027	NA	NA	by-product	NA	ATATGAAAAAACTATATTTATTAAAAATAAAATGGGTTTCAGTCTAAACTTGACTGTGCAAATCTTTTGGTTCCTAAAATTCAGGAAACGCAGATGGTAAAGCGGTATACCCGTTCGACTTTAACCTAAGCTAGGTTAAATTAATCCAAACGTTGGATTCTGTATTGGATATACAATAAGTCGGCAAAATTACAATTTGATTATAATATATTAACAGTTATTGATCTTCTACACAAAGAAATTTTTAACATAATCGTATGAGACCACCAAATCTATGATGACAATAACAATTTACCAATGTTTTACTTAATTTAAAACTTCATTAATGAAAATGACGACTAAATCCTGTTCCTCTTCTTTAAGAAGATCGTTTTTTTTTTCGATTTGAGAATTTATAAT…
S1156_MG_067_A	999	0.244244	NA	NA	by-product	NA	ATGAACTTATATATTATCATGTATATTCTCACACCAATCTAAAGTAATAAAAAACAAAATCAAATATTACAATCAGCTAACTTTGTGCCTTGGAGCTTTGACTGTTACCTAACATTTAATATAATATAAATTCTGTCTCAAATTAAAAGAGACTACTTGCAATGTATGAAGTATAGGAATATATGTTTCTGATGTCCTATAAAAATCATAACTTAAATTTACTTTATATCTTATTAGTATAAAAAGATTACATTTAGAATAAGAAAATAAATTAATTAATTTGCAAATTTTGAAATTTATTATCGCTCTAAACTACTAAAAGATTTGATTTTCATTTAAAGATAAAGAGTTTATTAGGTTTTTTTTTTAATGTCGAAATTAAACTTAAGGGTGTATTTA…
S1157_MG_068_A	999	0.258258	NA	NA	by-product	NA	GCTTCAAACATTACTCTCGTTGAAACACTGAGATCCTTTCTGCACCATTATTCCCACAATATATGACATATTTTGAGGTACAATTTTATAGTTAAATATATAATTTTATAACCAATGAGTTTTAAAAATTCATCAATAAATCACCTTGTAGATATAGAATAAGATACTATTTTTTTTATATATTAATCATTATAATATTTATCACAGAGGTAGAAAGTATATCTACTCATAAACTTCCTTCTATAGGATTAAGGATATATTATTGCCGTTAGAATAGACATACTTAATAATAGAACTACAAAAATTTTATGATGTTGTTTTTATGCACTTATGGTAGTTAATGATTATCACTAAAGAAATATAAATAGATAACAAATCATATAAAGATTGTAAATACAT…
S1159_MG_070_A	999	0.703704	NA	NA	by-product	NA	CGAGCCCAAGATCCTCCTCCAGTGGTACGTTGAACTCGCCTGCCCCTCCTTGGGCGCAACCCTCTAGAACGCCGGGCGTGGCCACGCGGCCCCATCCCCCCCAGCGGTACCACCCGGCTGGCCCCGGTGCCCGCCCACTATACGCGCGGGCGAGTACTTGGCGAAGGTTAAGCTGAGTATTCCGCTGCGGGGCCAAGACGGTCGGCGACGCCGCACTGTCCCGGCGTAATTCACGCTTGGGTCGGCAGTCGCGCTAACACGCGCTTCCCGTCCGGAGCCGACGGCCGGAGCAACGGTCGGGGGAGGGGCCTATGGACGTCGACCTGCCGGGGGTCCTGATCGTACCCGCAATCCCGACGCGCGCCGCGGCAAGTTCATGCCCCGGTAGCCGGGCTCCGT…
S1161_MG_072_A	996	0.711847	NA	NA	by-product	NA	GCCAAGCGAACCCGTTCACAACGGCCAATTCGGTGGGAGCCCCGCCGGCCTAGCGCCGTCGCGCACCGCGCGTTGCGTTGCGTTGCAGCCGTGCGGGGGGCAGCACGTGCCTCCCCCCCATCGGGTGCAGGGGAGGCCCATTCCACGCGGGGGCCGACCCGCTGCCTTCCTGTCCGGCACGGCGGTGGCCGTCGACCGCGAACGTGCCCACGCTCCTCGCTAACTCGGGCCTTGGCTCTCGATCCGTTCGTGCCCCCGGACTTCCGAGCGCGCTGGCGATGCTACACCATTTCCACCAAGGCACCACGCATTGAGGAAGCCCAGACAAGGGCGATGGCCATCTGTGCCGTGTTACGCACGGAACCTCGCCCGATGCTGGCGCCGCAAGGCCAGCCCTCG…
S1158_MG_069_A	987	0.678825	NA	NA	by-product	NA	CTGGAGCGTCAGAGCCTCCCCAGCTGTCCCGAGCCCACACTCACGCGCCGCCCCCCAGTAGAGCGCCCTGGCCTCAGGACATCGACCCGCGTTCGCTCCGGTCAGTAGGAGGGGACCACCAGCCCGGTCGTGTTCGGACAGTCCGCCTCGCTCCCCCCGCGAGAGAGCTCATCAACCCTCCTCGCTCCCCCCAGCTCCAGTCCTCAAAGACCATGAACCGTGCCGGTGCGGCTCAGCGCGGACCCCAGAGGTCCTACCCGCGCGGACTACCGTGTTAGCGACCATTGTTGTCCCGCCCCGACGAGACCGCCGTCCACCGGCGGTGGCTGTTGGGGTGCGTACGCCAACCCCGACGCCTTGGCGACCCCAACCCGGCTACCCGGTTCGGTCGTAGCGAAT…
S1155_MG_066_A	981	0.61264	NA	NA	by-product	NA	CCCTCGCCTACTGCTTCCCGCTAAAACTTGGGCCGCCCGACTGGTTCAAGGTCTAGTTCCTGGACTTGTTATGGGACCTGCTTCGGCGCTCGGAACCAGACTGGGACGGGCGGTGGCTTTGGCACGCGCTGGCAAAGGTCGTAAAGTCACTGCAGTACGCCCCGCGCCTTTTTCTGGTGAGCCCGGAAATAGACCTCGACTTTGTCGCGTTACCCGACCGCTGTACTGGGCGCAAAACTAGTAGCCGCCGCCACCGTACCAGCCGGTCTTTGACCGTGTGGCGAACCGTTGTAGTCCGGAGCGCCCACGAGTCCTGGAACTACACTGCGAAAAGCTATACCCGAAAGGTGGCTGGTCGCGCGGCCCGCACGTCTAGTGTCCCTTGGACTGCCTGCGTCG…
S0004_LD_003_A	600	0.385	NA	NA	by-product	NA	TGATACCTATTAGTCGATTTATCGGTGTAGTTATATCCCATTGGCGTAAATATTTTCGGGGATATCTGTCTAAGACCGAAACCGACTAAAAATGGTTTGCGAGCTTTACCACTTAAACCGACTGTATGTTTAGTTACACTTCTGCTTAATGTCACTAGATAAAACTCTTTATCGGCAAGTGCGATCAGAGCTGGATAATACAATGAGAGTGTCTACTCTTACACATGACATTCGTTTTGGGCATAGTACCAACTCAATTTACGGTACGTGTTTGCGGTAGACAATCCCAAAAGATATAATTTTAATTTTGTTCACATTCCTTATAACTAACTATTTGGCGATACTTTAGTAATTTCTGATCGTTAGGACAATGGAAGAATCAGACTACGAATATTGCTT…
S0004_LD_003_B	600	0.41	NA	NA	by-product	NA	TCGAGTCAAATTATGACTTAATGGATATGGTAGTTTATAATGTCGAGTAGTCTGTACGTGTACTTGTAAGTGACTATGATCCAAAATGCATGGATTGGTTGATTAACCGAATAAACAAAGGGGTTTCTACCCTTCGTAGTTTTGCTATAGACCACTTTTGGGAGTCCCAGATATATGCCCTGTAGCAAAATACTCGCAGTATACACTTCTCAACTGCGTAACATTGGTTGCAAGAAGGGGAGGTATTCTTGATCTTACGAACTGCGAGATGAAATGGGGATGGTAGTCACCAAAACCACTCCATCGTAGGAAGGTCTTATATCTCCAGTCCACCATATGCCATCGAATGTTCGAGTTGAGCGGTTGTTGTAAGTAGATGATAAATAAAATTGCTTCAAA…
S0004_LD_003_C	600	0.3833	NA	NA	by-product	NA	GGGCGAATATAATAACTCCGAGATAGATCTTACAGATGATATATCTAAACAATCTATAATCAGTCGAGAACGAATATCATAAAGGGTTAATTTTAATCTTTAACAGTGAAACTGAAAAACTACGAAGAGAACGGCAGAGAAAGCAGGATACTGTCTACCTTAATTCTACTTGAGCTGCCAATACTTTGCATATGTTACAGATTTGTTTGCGAACATCCGTTTCAACAGGCTCCAGTCCTTATATAGCAGAGGAACTAACGCTTGGACGCTCTCTTGATCTATCCGTGATCTGTCACTGTAACAGCGACAATGTGATATAAACTGCCTATAAGAGCCTCAGAAAGAAAGAGTTTGAGTTAAGAGCAAACTTACGTCATGTATCGAAGAAATAAGTTTGGA…
S0004_LD_003_D	600	0.3667	NA	NA	by-product	NA	TTTTCCTAGATTCGCATTGAAAGAGAGGTGATAATTTTGCCAACTGCGCGATTTGGCTGCTATAAATAAAATATTCAGATGTTAATCTAGGATGGTTGGTGATAAACGCGGATATAGTGTAATCTCCCCAACTCTTATGCTAGCGGGTATACTCTTTTGTAAGAATATTGAATTGTAAACTCGTAGATAAATGGGTTCGAGGCCCTGATGGAGGTCGCATAGTATCGATTCTTATGACATATATCCCCTAGACGTACAAACGAGTACCTAGTTCTAGTTGAGTAGGGTCCAGAAGGATATTATGCTTCCTTCAAATCTGAACACAAATAATTTACGAGTACCAATCTTATCAGTTAAGACTTATTCCAAACCGGTATGCAGGGGAGATTCCTTTTTGTA…
S0006_LD_006_A	600	0.39	NA	NA	by-product	NA	CTAATAGGCGATGCACCGATATTAGAGTTGTTAGGACGACGTTGAGTTTTTTATCTCACGTACACCTACAGATCGTATTTCTAATAATGACCCCTTAAAAACTATAAGCTAACTTGTGCAGGAGGGACATCTTTTACGTACATATAGCAGTGTTAGGCGCCCAACACATATCGATCCTGTTTCCGTAAAGTCACTACATGGTCGGTATAGGACTAGCCTTCCATGATCAGTATAACATTACCACTTATATATCATGCGTCAATCTGTGGAACAAATATAATTAGTCTCACAACCACCCACAGAACGTAAATCAATAAGGTTACAGATTTCCACCCTTTTTTTTATATTAACCCTACAAGTTTAATTCTACCCTAGAGAGGTAAATGAGTTTACAATTTT…
S0006_LD_006_B	600	0.4	NA	NA	by-product	NA	TGCCCCCTTCTTCTATATGAAAACTACTGAAGTGACTGTTAGCATGTTTAGTGGGGTCCCCACTGCCGTAGATATGTTCCATGACCCTCTACATCCTCCAGTGAGGAATTTTGCTGGGAAGGAAATGTTCGAAATCCTTCCAGAACTAGTCAAGTCGCATGCTATTCTGTGAAACAGAAAAACTATCCCAGTAATGAGACAGTAAAAGAGTAAGATCGGGCCTGTAGATCACTGGTATCGTCGAGCGATAACGCATTAATTTATGATTCCCATAATAACCCGAACTGCGCGCAATTTGCAAATAGATCTGCTTATGTAGCCGCAAGTCAAAAACAGCCATGCACATTGTTTAAGAATAATCGTCCCCTATGATTTGGGAAATTAGCTGATACTTGAATC…
S0006_LD_006_C	600	0.3717	NA	NA	by-product	NA	ACAGATCGATCTGCTTAAGTCGTCTGGCGACTTTGTACCAAAGAAGGCACTATCCGCCTCTAAAAATCGCACTAGAGTCGTTATAGTAAATAAATTTATCGCTTTATGTCGCATCACGATATAAACTTCAATACTCTTCGATCGATATAATGCCACTGGATCAAGAGTATATTTGCCAAAACGCTAGTAGTTTCGGCTATTATCGAATTGTATCCATAAGGAATAGATACAAAAGAAGTAATGCTCCCGTAACTTTGAGCCGGGGAATAGGACGTTCGATAGGCGACTTATAAATATTTTTGCATCTATTTATTCTAATCCCACATATTATGTACCCCTCTTCTTTCTTGGATCAGTCGAGTCTAAACGATGTTTTAGCTTTTTGTATTTATTCTGCAC…
S0006_LD_006_D	600	0.4167	NA	NA	by-product	NA	GCTATCGTGAAGTGACAGACAACACATTACAACAGTTGGTATGGCTATCTACTTTGTTGGGAGCTTAAGATGAGAGTAACAGCTCATGAGCAATTTAAGAAACCAAAGTACGGGCGAGTTTAATTGGTCATTGTGTTGTCAGAACGGATGGGTATAGAAACCTAGTACTTCGACTTATCCCATGCATCTTCGCGTGGGGTCATTCACGAGTTTTGCTATCTGCATCAGGGGTACAAGGACGCTATCATAGGCTCCTGGCGATGCTCGTTATGAGAGTAACAATAGTGCTCACAGAGAGCTTCCCTATTCTTATTAGAATTATTCTTAGCAACTCACCCTTGAGTTTATGCCACATGGCTGGTACACGTTTCGATTTATTATGATTAATGTCAGAACGCG…
S0008_LD_009_A	600	0.4	NA	NA	by-product	NA	GCAATGCAAGGAAGTGATGGCGGAAATAGCGTTAGATGTATGTGTAGCGGTCCCTAGAGTTAGTAATTTAAGTCAGTATGTTTGTGGCTTTCCGTAGGCGATTTGAGTGGCCCTGACGATCTCCCCGACTGTAGTCGTTCTCTGTCAAGATCAACAGATACAACGATAAAGGGTCCGGAATAGGGGCCGGCAGTAATGAACTCTGCTCTAGCTTGTAGATCTACCTAACTAATTATTTAAAAGTTAGCATTCAGAAACAATAGCGGATATTCTTGTTAACAACAAGCGGCAAAACTTGAGAACAGCCAGATTTAGAGTAAACGGAAAAGACTTGAGGGTCAAAGTGGCGGACAGTTTTTTTCGGTTGCCTTTATTTATGGATACCAGTGGCAATTAAGG…
S0008_LD_009_B	600	0.4167	NA	NA	by-product	NA	ATCCCACAGTCAAGGTCATGGCACATAACGCAGCTAATTGTTTATCTCTGCAACAATCTCCTTTAAGTTAGACTTATCCGGGATATAAAGAATGACTTTAACCTCCCCCCGGGACGGGAAGCAATAAAAGGCGGGTTAAAACAAATGAAGGGTTACTGTGAATCTATATCAAGAACTCGTATTCATGTTGACCTCCTAGTATCTCGTAGGGATAGAGCATTACCCGGCTACGGTCTCATGCACCCGTTCCTTAAATGCTAACCTGTGTTTCGAGATGCAAACATGCTAGTGTGCAGCCAGGTCTTAGGTTTCTGAATTACTGGACCGTTTCTTCTCTTTAAATCAATAACCCTAATCGAGTACGAGTAGTAACGACAGGTTACTTAATGAGAAAACAAT…
S0008_LD_009_C	600	0.4083	NA	NA	by-product	NA	TTTTCAGCAGTCAATAATGAATCCGCAATGTACATTTACAACGTTACATAGATTTAGACTTGAGCCGGGGGGTAAGTAAAGGTTTTATATTCAGTCTACGCTTGGTTATCATAGACTAATAGTGCAATATCCAGCTGATCAAAACAAGTTCAATGAGCAACCCTACCGGTACATTTACTGAGAATTGTTTCTAACTCCCTACTGCAACCAAACCATTTGGTATTGTTTCCTCAAGTAATCGAGTTTATTGAATGTTGTGGACAATTAGCCACGCGGAAATCTTAGTAGTGTCTACAACCCTCATATGATTCAGGGAGAGTCCCCGTGGCGCAGTGATAAGCAATATTGACAAATGTTTCAACGAATTTTATATTACCCGAGGCAACTGTTTACTTCCGC…
S0008_LD_009_D	600	0.4033	NA	NA	by-product	NA	TTTTTGTGACAATAAATAGCTAATACGCGTCGGCATGGCAGAGAAGTAGGTTTAAAAATAAAGACACTTAATCATGTTTTTACCAGTACTTATATTCACCTAGTGATAGGTCTGTATGTATTGGTATTTATTCTTCTGCCTATCATGTCACACTGTAGAAACGGATTAGAGTGAACTTAGGATGTGTCAGTCATATATCTTATTAGGTTCCTTAGGCGTATCAAGTCAATTGGGGACCATTTTCATTTAGTGGTATTAGCGATCTCATTAAATAAAGACTGGCCCCGTTGGTCACATCCAACTTATAAATCTTGTCAACTGAATACAATGTGACGCCGTGCGTGTTCGACATGCCTAACCACAGGAGATTTCGCGAATTAAATGTAGAATACCCGTATA…
S0009_LD_010_A	600	0.4033	NA	NA	by-product	NA	CTACCTGTTTATCTTTACAACCGCTTTCCCACATACCGATACTCCAAACTAATTGTGACTAGACGAGTGTGAGTTCTTAGATATAACGTTAACTAGTTACTGAAGATAAGCGCCTGAACTTTAGACGCCAACATGTCCTCATATAGTTACACGGATTACAAGATACGATGGCATAGCGCATCTGTAGATAAACCTCTTTCCGCGCTGTATTGCATGTCAAATCAAGGTAACATGCACTACGTGATGTGTGCGTTTCTTATTACTAATGGGAACGCGACAACTGAACTATGCATTTGGTTTATTTAGCATATCAAAAGCATGGATCACATTGTCTGCAAACCACCCTGATGACCTGGTAGGTGATAATCAATTTATTGTCTACGCTGATCCGCCAATTGG…
S0009_LD_010_B	600	0.3967	NA	NA	by-product	NA	CCATGATCCTATCATCAGTACATTCTACGCTAAATGTAGTCGAATAAATGCCTTGATAATCAGTGTTAGAGCAGGATACTGAACGTACACCGCGAATAACAATTTCCCGAGCTGACAGAAGTTGTTCCTAAAGTTTTAAATGCAGTGTATCTGGGGGTGTACATGGCCTTGGCGGAACTAGAGTAGTGTCAGTATATATTATTGTCCGCTTAAAATAAGCAGTTACCGATTAATCGAGCTAGGTCAATTTCAAGTACTAGGATTAAAAACATCAATTTTGCAGATTACATCTCCTATACCCCCTAGCAAAGTCTGTTACACGTATAAGTCTTGGTAGAGTCTCTCACTGACTTCAAATCCTTTCGGCTCGGTAATCATTTGCGCTCAATATGTACCGTC…
S0009_LD_010_C	600	0.4033	NA	NA	by-product	NA	TTAAAGTCCGCAACGCAATACTTGTCTGTAGCCAGGAATAACGAATATAGTCATTGGTGTCGTTTAGCTTGTGATAATTCAAATATGTGAGTGCGCGATGACCCGAAAAATTGTCCTGAATCGAGCATTCACAACAAGGGGGGGGCGCAACTTGCTATTACTGTGTGCCAATAATAGTCTCCGCTACACAGTAAGGTGCATGAGGAATAAGGTAATTCATTAGTCTTTGTTGTAGACTCTAAACATCATAGGCTCACCGTTCCTTTTAGGTTTGATATTCAGTTCTTTAAGTTTCATGTTGGCTATCCAACTGCTGATTGTCTCTAGGATTTTATAGGACCGAGAGTTCTTAGCGGCTGATAGCCTCGAAGAATGAGTTAGCGACATCGTCAAGTCCGT…
S0009_LD_010_D	600	0.38	NA	NA	by-product	NA	TAACCTTATCGCACTAAATTTGAAGATATACCACGCTGTTGATACTTCCTACTTAAACAAATACGACTAGTGGCATCGCACGGAGCAGTCCCCAAGACAACATATCCTACACTTATATAAATCACCAAATCGTAGTCCAGTGTAGTGTTTTCAATGTGCAATCTCGCATGTGTAATGAGGAGCACTAGTCCAATGGCACATACTAACTTATGCTGGATGCTGGTTCCTAAATCTTGGCATAACGGTCTGGCTTTGGACTGGAGTATCGATAATAATGAGCAACGAAATATTTGGGCTTTAACCAACTTCACATAATTGTACCGCGGGTTATATTATCGATTAGCTGTTTATAAAATTATGTAAATATGGGCGACAATTACGAATAAATATAGTTCTCAA…
S0010_LD_011_A	600	0.4483	NA	NA	by-product	NA	CCACGGGCTCCTTGCCATCGGTCGCGATACCTCAGATAGCATATGCGACCCTGAACATAGTGCGATGGCGCAACGTATTGGATGGTAATCACGGTTCTTGAAACATATGTGTGGGGATTCTCAGAACTGCTTATCCGTAATCGACGGATCTAAATTTCCTGCTGACGACAGTACTCTTAAAAATCTACGGGAGTTCGGTATTATGAAGAGAGCTGGTGACGACACGACGCAGTAGGACAAACTCCTTATAAGTTCTGTCTGCAAATTGTGATAGATGGGGTGCTTGCTTGATCCTTCTACAATTAGATTCACTCTCGAATCCGTGAATAATTAAAAGCACTTAGCGACAGTCACGAAGATAAATCACTCTTGACAACAACCAACTATGATTGTAACTCC…
S0010_LD_011_B	600	0.41	NA	NA	by-product	NA	CTTTAATCTTGAACTTAAACACGAAATACTACAGAAAGGAATTTCGCGAACATTTCCATGTCAATATGCAGAACTGAGCTTAAGTGCTGTCGAGCCCCCTTTTTTGCGTTGAACCTGATTCTACCATACTTATTTTGTTCGTGTACCAAAAAGGTCCCATACTCATCTCCTACTTGCGTTTCGATTGCCTTGCTGATTTTTAGTGAATGTGGGCGAGTCGGGTCGAGAATACTGATTGATTTCAGTAGCTTGTTAGCCTGTGGTCGCTCCTTGAAGGTCCAACCGCAACTTTGGGGCAGACGTTATATTATATATTTTGCTATTGGATAGGTGTCTGTTTCATGTACAACTTACCGTAAATCTATATAATTCTGTGAACTTCGCGATATTGACATTATG…
S0010_LD_011_C	600	0.405	NA	NA	by-product	NA	GGCAACTGTGCAGTACATACTAGTAGATTGTCCACAAGCGATCGACCTGAACCTACACGGTCTATAATTCGTCGGAGAATTGTTTGTAACATGGATTCAGGTCGTCGCCCGCGTTAATCAGTGAGTTAACTTTAATGCGAATTATGAGGCGGAAAATAGAAACATTTACATCTAAGGTATTCCGTTTCCAACGCTTATAATAAGATAAGATGTGACACTCAGCAGTAGGCAAGGCGAGTCAGAAACGAAGTTAAGGTAGATACTTGTATACAGTAGTAGATACTAGCGCAAGAGACTAAGGCCTTTCGTAATATGAATCTTTAGTTTTTGTGCTAAATTACTCAACGCACATCATGTTTTTCATGTGTGCTTTGTAAGGCTGTGACCTAATATCCAGTC…
S0010_LD_011_D	600	0.4067	NA	NA	by-product	NA	ACTGCAAAGTCTGGTCTTACGGATTCAACTCTAAAAATTTACTCTCCATCTAACATAACTAATGTGATTCTTTACTGCAAGATCGAGTCGGCTGATGAAGAATATTTTGGCTACATTGCCTAATGAAGCGTCTTTATAGTATCGATAGCAGGCAGAACTGAGCCTCTTGAGTACTAATCAGTTAATACGGATTAGTTCTTGAATTAACGTATTTCACTGTTATTTCCGGAGTAGTCGTTAGTTTGTGTGCGTAAGCGACCCCTTTAACAATCATAAGTATGATACTAAGACACTGCTCATGGGGGGAGCAATAAACGAGTCCTAAAAGGACGAAGCGATCACTAGGATTATTTTCAAGTCATACGCCTATGGAACCGATCAAACCAGGGTATAGTAACA…
S0011_LD_012_A	600	0.3817	NA	NA	by-product	NA	ATTAAACTTAAACTCTTTTACGTTGTCTTACATATGTCGAGCTTATGCATTATTGAATTGTGCACGTCTGTAGTTATTTAAGCCTACCTCATAACATCTTACAAAGTAGATGGGAGTAACGCATTCACACTCTTGCAGATATATCTCTAAGTCAAAGGTTGCCGTCAGTTGGTTTTCGGAGCTTTCAGATGATATTAAAAACACATAGAATTAGATCCTGTTCTGTATGCTGCTTTAAAGCAGTAGGCTGTTTAGTAATCAAAATAGACTTAGTATGATGCGGTAATGTTTTATTGTAAATACAAGGGATACCATACCAAGGTTCTATTTACGATCTTCTGTCACCCAATGAATAGTTTGAGGTCTTGATTAAATAGGAGGATAAAGATATTTCCCCAA…
S0011_LD_012_B	600	0.415	NA	NA	by-product	NA	CATCTTTGATCTCCAGAGCTTATTGTAGTTTACTCTTAGTGAAGTCTGGGACGGTAACTTATAATGGACTAGTGTAACGAATAGTTATAACAGACGGTAAGTGGTAAGAAGAGGTTTAAGAAACCGGTTCTAGTAGCCTTTAATTTGGGTATCTATAGCGAGCAATAAGCTAGGCACGATCGCTTAATCAATTGACAATATAGTAGCCGAAAGATTATGAAGTCATGGTATTTTGTGCATATAATAGTTACTAGGACTCCATGCCAACTATGCAAGCTCACAAGCATTAGATTTAAGAACACGGATCTATGGTACTGCCGCCCATCTTGAGCCTCTTACTACGCCTAACCTTTATTTCACTAGTACAAAATATGGGAGGAAGATACTTATGCCAAGCAT…
S0011_LD_012_C	600	0.37	NA	NA	by-product	NA	ACCCTTTATGATATTGTCGGAGGTACAGTAAAGGTGTACTTCATACTAAATTCCTGTTTATAGATCGACCAGACCTATATCTATTCAGATAGAGGCCTTCCGCCATGGACCTTTATGGGTTTATTACGAGTTCCCTCAATCACTATTATCTTATTATGACTCATTACTAAGACACAATGATTTTTCCACAATTAAGACTGTGACTTACACACAGATATCTAATTAAGAGAGAAAGTTGTTCAGGTCGATTTTTGAATCCATAGTAATATATTCTAACGTTCTGTTCTTGAATGAACAACTACCTTTAGCCGCAAAACATAGTTGGTCGGATCAATAAAGTAGGTGATATGAGTCATGAGCAATATCGGAGAATTGCCCAATATCTAGGTATTTATGCTA…
S0011_LD_012_D	600	0.4117	NA	NA	by-product	NA	CTTCGCCATTTTAGCGTCTGACTCCTATGGAAAGAGAGTGTATTCAATTTGATAAGGGGAACAATCAAAAAGGCTAGAGTATGATGACGGTTTAAAGCGATTCAGTGCAGCGGTGTCTCAGCTATATAATGGAACAATGTGTCCCGCTGGAACGAACTACCCAAATGAAGTTTTATTCCTTGACACCGCGATAATTTATGTTATCACTAGTGGCACACTAATAAAGCTGCAAACTTATCCACGGATCTAAGATAAATTTTTAACTTACGGATCGACCAGGTGGCAGTCAGAAGCTGTAAACAGAATTAAAATTCTCGATAGGATCATTGTAATAAGTCAACTTAGTAATCCATAGACGCATTCCACGCGCCTAATTTCTTGCGTGCTTTTACGGTGTCA…
S0012_LD_013_A	600	0.4233	NA	NA	by-product	NA	GTGCCTATTGCTACTAAAAAGTTTAATACTACCTACTAGCCAACTCTCTTGCTAGAAAAACAAAGCGCTATTCGATTCATGTAGTTGCCCGGTAAATAGTAGGTTCATGTGAAACAATGCCTTGCTTATTATGGACGTTTCGATTTCAGCCATACATTAAACCATAAACGGCGCCTATCTAACCGGATTGTTTCTGCTTACCTAGTTTGGACGTAGTTAAGGACTATATCACGCAATGGTTTCTATAAGGTTGTGTCGCCCGGGAGACACTTTTAATTCCAGGCTTCCGGCATTGAGAAGGACGTCTACAGTCGCCAGTGGCAGTACTATTGCTATTCACTTACATGACGTGTTAGCTGATTGATAGGTAAAGATGCCCAGAAATGTAATACTGAACTC…
S0012_LD_013_B	600	0.4367	NA	NA	by-product	NA	GCTAAGGCTATGTGGGATCTCCATTCTCCATAAGTCTGTTTCCTGGCTTGATCCAGGCTGTCAACCATCGAGAGCATGCCAACATGAACACATAGGTTAGTACATCTTCGTAGTTGGATTTAAAATGCGGTGGTAACATTAGCGCACTTCATACCTGCAATAATCCACGACGATCGTGAACCATAACGTTACTCAAATGGCACCGGTAGTATAACTGGTTGCCCCCTAACACAGCTGCAAAGATTTACATATTTTCGTCCATTGCATTTAACATTAATCTGTCATCATGCTTCTAGCGAAATTAACTTGAAGCGCCGACCTTCGATTCTTTTAGGTGCTCTTAAACATACCGGTTAGCTAAGTATGTTCTCAACGAGCACTATACACCCACCACATACA…
S0012_LD_013_C	600	0.4183	NA	NA	by-product	NA	AAACAAATTGGCGTGTAAGTACGCGGTAGGTCACATCTCTAAATTAGTCCAACAGAAGATCCCCAAGTAATGGGGAGCGCCACAAAAACGTGCATAAATTGTCAGCGCGAATACTATAGATGTAAACCCAGACTACAGAGTAAAGGAAATAGTATTTGTGTATTTCTCAAACAAACGATATTAGCACTTGTAATGCTGACGAGGGAGCGCTTATATTACTTGGTATAACTCATCGATCTCAAATAGAACAACCATCCCTATGTTCAATTTGATTGGAGTATTTAACATGTGAGAAACAATGGAAATCTCAAGTCTCAGTGCAACTATAAAGTTATCTGTACATGACAATCGTAGACTACTCTAATATACTGCTTGTGGCGAACAGGAATTGCCGGAAAC…
S0012_LD_013_D	600	0.41	NA	NA	by-product	NA	TTATTTATTTTTGAGGGTTACGATGGTGAACCTGACCACGGATATCTTATCGTGCTCCAGCTCGGGCTGACGTACGCATGTTCTCGGTACTACACGTATAGTGTCGAGGCTCCTGTGTCCAATTTCAACAGTAATATAAATCTATGTGCGGATAGGAAAGACTCCCAACGCGTGACCCTGTGAACGTTGCTTTCGCTAAATACGTCCATACTTTACACAGAACGCAGTTGATCGAACAACGGACGCCGGTTGCTCCTACTTCTAAAATTAGCTGTGTTAATCTTAATACGATATTTGTTTTCAAATATTAAACAGCAAATCTTTACATATGAAAAGCTCGTTTCTCTTCCCAGCGTGAGGGTCTTTTGAAGTTTAGGGGACAGGAAAAATTCATTAAAT…
S0013_LD_014_A	600	0.4017	NA	NA	by-product	NA	ATGCTCGAAAAAACCTTGTAGTTCAATCGGAAAAAGATGTGGCTAAAATACCTTCATTGTGACTTTAGGGAACAACTCTTACACGATCCTGTAATGCAGCCATCAGAACGTGACTCGCGGCACGCCGCAAGACCAGAATATATACCAGTAGCACGGATACACACACGAGAAATAAGGACGAGTTATTAGTATTACCCTCAATATATGCAGGGACTCATACCTAAGATCCAGATATCGCGCTGTTATGCGTCGGCGGACCGTTGTTATACCTAATAGCTGGCTACGTATCCCTCGGTCAACGTTACTTGCTTCAAAGAACCATAATAAGGACAAGACCTATAATGTGAGCCGAGCATCTCAATTCGTTTGATAGCTCTAGGTATTTCTTTAATGAGCCGG…
S0013_LD_014_B	600	0.415	NA	NA	by-product	NA	GAACTGATGTCGTTTATGATCATAAAAGCAGAATCAGTCACGAAAAGGTTAGTAGCCCTCAAGGCAGTTCCGTGCTTTGGTTTTGGATTATAGGGTATAAGCTGGCTTATTAAAGTTCGTGATTCATGCCCTATCAGGGAAGCATGTCAACCGATTCGAACGGGTTATACGGGCTTCGAAATATCAAGGGGAATATACCGAATACAGAGTCATACTTATAGTGTGTGGATGGTTTGATAACGACCTCCCCTGGGATATCAGGTTGATTGATAGGCGATTTTAGCCAGTATTGAAATAAATAACGATGATAATGCATCAGACCGTTCTCGCTCTGGATACACGTTGTCACCTTTAAGCTGTTATATATAGTGAGTCTACAATCTATCCCGCGACTTTACT…
S0013_LD_014_C	600	0.3983	NA	NA	by-product	NA	GTCTTTAGGTGTAGTGTCCTTTGCATTCATCTTCCCCCGCCGTGGCTAACGATCTTTGAATACCTAGTAATATTGTAATGACGAGATGATTCACTATGTACCCCGAGTTACGTGTTTTTTGAAATGTCTTGATGCTAGTCACGGACTCAAGCTGTGATAGCATACAACGTGCTTAGGCACAATCCATCGCTACAAAGAACGATAATTCTGTTATTTGATACAATGGGTATGCTTACGGACATAATTCATAAACGAGCACTAAAACTTACATTCCGTGGCTAGGAGGTTCTGGAAACTAGCCAGCGAATATTAACATACGGAGAATATTCAGCTCAAAATAATACTCGGGAATGATTACATGGTAATCTCAGTAGTGCTAAATTACACAAAGTAGTCTTG…
S0013_LD_014_D	600	0.395	NA	NA	by-product	NA	AAATCATTGCGTATAGTTTTCCAGACCATCGATTAGGATACCCCGCTGCGTTCTGGATTTTTTATATACAGACACGATAATGGGTGGCAAATTCTATTTCCTTAGTGGACATATCGCACATTGGTTTAAAATGTCGCGCCAAGGCACCCGAACAGAGCGACTATGAAGTCGTAGAACTATTTCCATGCAGAACGTACACTTAAAGATGACCGACAAGCCACCGAAGGTTATCAATCTGCAAAGGCGGCCAAAATTAAGAATAAGTTCTAATATAGCCTTTGACGAAAATTGGTACGTGTTGGCTGAGCGTAATCAAACCTTTTCGTATATTGTACCGGCGTACCTCTCATTATCTTGCCCTTACAACTTCAGTGAAATTTTAATTAATTTTTGACCGTA…
S0014_LD_015_A	600	0.375	NA	NA	by-product	NA	TGTCACTTACCTCGTTTATAAAATTCCCATCCTACGTACTCTAACTGCGGGTCTTTCGTATATTGCGACCCTATAATACTAGGCGGGTCTAAATCGGACCTTAACCAGTGCAGTTGATCCCGCCAATTAGGTGAGGATTATTATTATGTTAACTAACATCCCCTCACATTCTAGTCGCGGATAATTATTGAGGATTACCAAGATAATGTATATCGTCCTTGTTTATTAACGATTAAGATTTTTTATACTCTTTGATCACAAAAACTCCTTGCATGGACACTTTCTTAAGCGCGTTATTAAAATCCTCATCTAATTGTTGGGCGACACTCCATCGTCTATTTGTGGCTTCTGTAATCGACGGCGTACGCATTTGAACATATAACATTCTTTAAAGGAGTG…
S0014_LD_015_B	600	0.395	NA	NA	by-product	NA	ACGTAACTAATCTATTAAGCGAACTTTAGAAACGCGGTAACAAGTATAGATGCATCTTCGAACCTTAATCGAACTGAAACAAACGAAGTAGAAGTTAGGTCCGAGTTGAAATAGCGCAGTCAGTCCCAAACAGAACATTCAAGGCAAAGTAGAGCGGTGCTGGCAAAGAATCCTAATACTACACACAATTCCATTTAATGTAGCCAGTTCATGTCTCGGCGCCACTGACAGTACCCACAGGTGTCACTCAAGTATCTATCACGCGTCTCAAAAACAATATATATTAAGATAGACTCACTGTTATTAGACGGATTAACTAAAGTAGGGAACGAGGGTTATATCACAAGGTATCTCATTGAATGTACCATATATCTCTATTGCAGACATGAATCTGCCGGA…
S0014_LD_015_C	600	0.3583	NA	NA	by-product	NA	AACATAAGCTATGACAATAGGTATCGTATCACTTTAGTCTACATCATAGCATAGCCCACGTATTCAGACTAGTTTAACAGTGGGATATAATTGTGCTTCCCTTAACATATGCAAAGATCTATTCCAAGAGGGATATAGTCTATTAAAGATTTCGTCTACTAACTTTCGACGTAATCAATATTTCCAATACTTACAGCCTATTCGGGGTTTTAAGAAGAACTGACAAGTTACTAAGGAACGAGAAACACATTCACCATCTTGAGCAGAATCGATACATGTCACTTACCATAACAACAACGTAGATCTTGCTGGGCGGATATGGTAAGTACACGAGTAGTCCAGATCTGCGTCGTGACACTTTAACCTCCATTTTTTGGACAATGCTTCTATGGAAAACTA…
S0014_LD_015_D	600	0.4183	NA	NA	by-product	NA	TCGTGAGGGACAAGCCCATACTTTTTGGCTTCTTCCCACTTGAAGTAAGGTGGCGTTCGAACAATTTTCAGCCAACTAGATGGTTATCCTCTATAGGTTTTATGCAAATAGCGGCGATGTTAAAGGTTATTCAATCTCAATATGAGTATAAATGATCCTTCCTAACTTCTTACGTCTTGCCCAGTCGCAGATTTTACACACGCTAAGTAACCTGGTATTAGGGTATAATTCACTCCTCCCCACGGTGCAGATCTCACCAACTGCTCAAATATGACGCAATTCAGGGGCGCAATAACACCAATCGGCCCAATTACGGACATATGTAAGGGCGGCCTCTATGTGTATGTTCCATATCAGGTATGTTTGACGAAGGGAGGGATACGAAAATTCATTCTTAAC…
S0015_LD_016_A	600	0.3967	NA	NA	by-product	NA	AAATTTGAACCGTTCGCACTTTTGAGAAAGTCGGGGGCTCTGTGTTTAGACCTAATATTTTTGCAAACGGAAGTTGAAATTATTGCTGTTACTCCGGACATAGTCTGAGTAATTTACATATAGGGTGATCCAGTAACTCGTAGTTCTCCAAGAGTCGGTCAAGGCGGGAATTAGGGTACTGGGCCAAAGGCGAAAGTTTATGCTAAAATAAGCCCAATGACGGCAGTTGCAAACCTCCAGCAAACAGATTCCTTAGGCTACACAAGAATTGGGAGTGCCAAACTTAGGAATATTTAATTCTGAATCATTATAGTGAATAATAAGTATGTATGAGTATAGTAACGATGTGAAAACAGTGATGGGCCAACTTACACAAGTATAATGACTCTGCTCGTTTAA…
S0015_LD_016_B	600	0.3867	NA	NA	by-product	NA	GAGTCCTCAGAGCATCTGATGCATTGCAATTGATATGTCTAAGAGGGTACAAGTCAAGTGAATTTAACGTCATACCCTATGAATGTAGGTACGAATAATTAATAACTAAACATTTAGGGCAGCAGGTCTATCTGACTCAGTGGCGATAACAGATCAGACGACCTAAGTTGACTAGTGAGAGCCGTAAATAAAGGGCAGAAATCAAGATTATTTCAATTTTAGGGAATTAGATGCATAAGGCCTCCTTGCTTACGGTAACGACTACACGCACGTCAGTCACAATCTTTATAGGTCACGTGTTACTGAGAAGTGGATCAACATACAGGTAGCCAATGGGGCGGTAAAGGTCCTTTTATGTCTTTTGGTGCCAATATTACCGTCTATATAAATAAGATATAA…
S0015_LD_016_C	600	0.4217	NA	NA	by-product	NA	AGGGGAATTGGAATGATATGACGTTGAGGGGCCCAGGCAATCGTAGATTGTGCATAGCACTAAGCGAAGCACAAATCCACCGCAACTACCTCGCAAGTATTTTAATCTTCAGGTTCTTTTGTACGTGCGAATCAAAAGTTCAATATTATATTTAACTTCTGCGGAGTGCTGAATCGGGCTGCTAGAATACCGCAGGTCCTTGTTTCACATCGACGGATGGTGGGATGTACAGGGAGATTCGGATTGATGGCGATAATAAATGTCCCGCTTGAGTTCACTACTGTTTTACGTAGTTTAAAGTTTTTCATTTGAGTAGATGAAACAAGGACATCACCGGGCTACAGTCTGAAGTTATACTAATCGCCTGATTTACAAGGCATGTATACGAGTCAGACTGTA…
S0015_LD_016_D	600	0.4067	NA	NA	by-product	NA	TAAATGTACCAATCACCAGCGCCATACGTGCAAACGAATAACCACCTCACTGCCATATAAAGCGGATTAAAAATTATTATGAATCATGCAACGTTTATTTGAGTTATTCGCATAGCCCCAGGCGCGAACTACAATATCCGACGTTCGCTGCGAATGCACTTATTTATCATTCCATGCTCCCAACTGGACATCGAATTAAGCTATAATGCGATTTAAGATCGACTAACTACGCTTTCCCCCTATATGAAACATCGCTCATCGCTATTTAGTCGGAACGTGATCTATTCTATCTTTAAGCGGATAAGGGAGGGCTACCTCTTAACTTGCGAAGGGTCCAGCTATCTCGATTGGAGTAAATATATCAACCGTACAACGCCAATTCGTAAGTTTGGTTAGGCA…
S1053_VC_012_A	105	0.619	NA	NA	by-product	NA	TGCCGGGAGCAGACAAGCCCGTCAGGGCGCGTCAGCGGGTGTTGGCGGGTGTCGGGACTGGCTTAACTATGCGGCATCAGAGCAGATTGTACTGAGAGTGCACCA
S1052_VC_011_A	104	0.4712	NA	NA	by-product	NA	GATCCTCTAGAGTCGACCTGCAGGCATGCAAGCTTGGCGTAATCATGGTCATAGCTGTTTCCTGTGTGAAATTGTTATCCGCTCACAATTCCACACAACATACG

## Sheet: Supplementary Table 2
Supplementary table 2. Characteristics of library construction kits.
Kit	Abbreviation	Fragmentation method	Input range recommended by manufactures	Nr. of processing steps	PCR cycles for 0.5-5000 pg input
NuGEN Ovation Ultralow System V2	Son_N	Sonication	10 pg–100 ng	7	12-33
QIAGEN QIAseq Ultralow Input Library Kit	Son_Q	Sonication	10 pg–100 ng	7	12-31
QIAGEN QIAseq FX DNA Library Kit	End_Q	Endonuclease	20 pg–1 µg	5	9-22
NEBNext Ultra II FS DNA Library Prep Kit	End_N	Endonuclease	100 pg–500 ng	6	9-29
Vazyme TruePrep DNA Library Prep Kit 501/502/503	Tn5_V	Tagmentation	50 ng/5 ng/1 ng	4	12-27

## Sheet: Supplementary Table 3
Supplementary table 3. 495 core microbial contaminants at the genus level.
Genus name	Reference*
Acetobacter
Achromobacter	PMID:30887686/PMID:30383890/PMID:30497919
Acidihalobacter
Acidiphilium
Acidipropionibacterium
Acidovorax	PMID:30497919
Acinetobacter	PMID:25387460/PMID:30887686/PMID:30497919
Actinoalloteichus
Actinomadura
Actinomyces	PMID:30887686/PMID:27239228/PMID:30497919
Actinoplanes
Actinosynnema
Aerococcus
Aeromicrobium	PMID:25387460
Aeromonas
Afipia	PMID:25387460/PMID:27239228/PMID:30497919
Aggregatibacter
Agricanvirus
Agrobacterium
Agrococcus	PMID:27239228
Agromyces
Agtrevirus
Alcaligenes	PMID:25387460
Alcanivorax	PMID:27239228
Alicycliphilus	PMID:27239228
Aliivibrio
Alkaliphilus
Alloactinosynnema
Allokutzneria
Altererythrobacter
Alteromonas
Aminobacter
Amycolatopsis
Anabaena
Anaerococcus	PMID:27239228/PMID:30497919
Anaeromyxobacter
Ancylobacter
Anoxybacillus
Aquabacterium
Aquimarina
Aquitalea
Arcobacter
Arsenicicoccus
Arsenophonus
Arthrobacter	PMID:25387460/PMID:27239228/PMID:30497919
Aspergillus
Asticcacaulis	PMID:25387460
Atlantibacter
Auraticoccus
Aureimonas
Azoarcus
Azorhizobium
Azospirillum
Azotobacter
Bacillus	PMID:25387460/PMID:30887686/PMID:27239228/PMID:30497919
Bacteroides	PMID:27239228
Baekduia
Bartonella
Bifidobacterium	PMID:27239228/PMID:30383890
Blastochloris
Blastococcus	PMID:27239228
Blastomonas
Blautia	PMID:27239228
Bordetella
Borrelia
Borreliella
Bosea	PMID:25387460
Botrytis
Brachybacterium
Brachyspira
Bradyrhizobium	PMID:25387460/PMID:30887686/PMID:27239228/PMID:30383890/PMID:30497919
Breoghania
Brevibacillus	PMID:27239228/PMID:30497919
Brevibacterium	PMID:25387460
Brevundimonas	PMID:30497919
Brucella
Brussowvirus
Buchnera
Burkholderia	PMID:25387460/PMID:30887686/PMID:27239228/PMID:30497919
Buttiauxella
Calothrix
Campylobacter
Candida
Candidatus Accumulibacter
Candidatus Blochmannia
Candidatus Hamiltonella
Candidatus Pelagibacter
Capnocytophaga	PMID:27239228/PMID:30497919
Carnobacterium
Caulobacter	PMID:25387460
Cedecea
Celeribacter
Cellulomonas
Cellulophaga
Cellulosimicrobium
Cellvibrio
Cercospora
Certrevirus
Chelativorans
Chelatococcus
Chiangmaivirus
Chitinophaga
Chlamydia
Chondromyces
Chromobacterium
Chroococcidiopsis
Chryseobacterium	PMID:25387460/PMID:30887686/PMID:27239228/PMID:30497919
Citricoccus
Citromicrobium
Clavibacter
Cloacibacterium	PMID:30887686/PMID:27239228
Clostridioides
Clostridium	PMID:30887686/PMID:27239228/PMID:30497919
Colletotrichum
Collimonas
Colwellia
Comamonas	PMID:30887686/PMID:27239228/PMID:30497919
Conexibacter
Confluentimicrobium
Cornellvirus
Corynebacterium	PMID:25387460/PMID:30887686/PMID:27239228/PMID:30383890/PMID:30497919
Croceicoccus
Cronobacter
Cryobacterium
Cryptococcus
Cupriavidus	PMID:30887686/PMID:30383890/PMID:30497919
Curtobacterium	PMID:25387460
Curvibacter	PMID:25387460/PMID:27239228/PMID:30497919
Cutibacterium
Debaryomyces
Dechloromonas
Deinococcus	PMID:25387460
Delftia
Dermabacter
Dermacoccus	PMID:30887686
Desulfovibrio
Devosia	PMID:25387460/PMID:30887686/PMID:30497919
Dhillonvirus
Diaphorobacter
Dickeya
Dietzia	PMID:25387460
Dyella
Edwardsiella
Elizabethkingia
Enquatrovirus
Ensifer
Enterobacter	PMID:25387460/PMID:30887686/PMID:30383890
Enterococcus	PMID:30887686/PMID:27239228/PMID:30497919
Epibacterium
Epidermidibacterium
Eremothecium
Erwinia
Erythrobacter
Eubacterium	PMID:27239228
Exiguobacterium
Ezakiella
Fabibacter
Faecalibacterium	PMID:27239228
Finegoldia
Flammeovirga
Flavisolibacter
Flavobacterium	PMID:30887686/PMID:30497919
Formosa
Francisella
Frankia
Friedmanniella
Frondihabitans
Fusarium
Fusobacterium	PMID:30887686/PMID:27239228/PMID:30497919
Gamaleyavirus
Gardnerella
Gemella	PMID:27239228
Gemmata
Geobacter
Geodermatophilus	PMID:25387460
Georgenia
Georhizobium
Glutamicibacter
Gordonia	PMID:27239228
Gramella
Haematobacter
Haemophilus	PMID:27239228/PMID:30497919
Hafnia
Halalkalicoccus
Haliangium
Halobacterium
Halomonas	PMID:30887686
Halorubrum
Haloterrigena
Halothiobacillus
Hartmannibacter
Helicobacter
Herbaspirillum	PMID:25387460/PMID:27239228/PMID:30497919
Hoeflea
Hydrogenophaga
Hydrogenophilus
Hylemonella
Hymenobacter
Hypericibacter
Hyphomicrobium
Hyphomonas
Indioceanicola
Inhella
Isoptericola
Janibacter	PMID:25387460
Jannaschia
Janthinobacterium	PMID:27239228/PMID:30497919
Jiangella
Kagunavirus
Kazachstania
Kibdelosporangium
Kineococcus
Kitasatospora
Klebsiella	PMID:27239228
Kluyvera
Kluyveromyces
Kocuria	PMID:25387460
Komagataeibacter
Komagataella
Kordia
Kosakonia
Kurthia
Kutzneria
Kytococcus
Labrenzia
Labrys
Lachnoclostridium	PMID:27239228
Lacinutrix
Lactobacillus	PMID:27239228/PMID:30497919
Lactococcus	PMID:30887686
Lautropia
Lawsonella
Leclercia
Legionella	PMID:25387460
Leifsonia	PMID:25387460
Leisingera
Lelliottia
Lentzea
Leptospira
Leptothrix	PMID:30497919
Leptotrichia	PMID:27239228/PMID:30497919
Leuconostoc	PMID:30887686
Limnohabitans	PMID:30887686
Listeria
Luteibacter
Luteimonas
Luteitalea
Lysinibacillus
Lysobacter	PMID:30887686
Macrococcus
Magnetospirillum
Malassezia
Maribacter
Marinobacter
Marmoricola
Martelella
Massilia	PMID:27239228/PMID:30497919
Meiothermus	PMID:27239228
Melaminivora
Mesorhizobium	PMID:25387460/PMID:30887686/PMID:30497919
Methanobacterium
Methanocaldococcus
Methanosarcina
Methylibium
Methylobacterium	PMID:25387460/PMID:30887686/PMID:27239228/PMID:30383890/PMID:30497919
Methylocella
Methylocystis
Methylomonas
Methylophilus	PMID:25387460
Methylorubrum
Methylosinus
Methyloversatilis
Methylovirgula
Microbacterium	PMID:25387460
Microbulbifer
Micrococcus	PMID:25387460/PMID:30887686/PMID:30383890
Microlunatus	PMID:25387460
Micromonospora
Micropruina
Microterricola
Microvirga
Microvirgula
Mitsuaria
Mixta
Modestobacter
Mogibacterium
Moineauvirus
Moraxella
Morganella
Mucilaginibacter
Mycobacterium
Mycobacteroides
Mycolicibacter
Mycolicibacterium
Mycoplasma
Myroides
Myxococcus
Nakamurella
Natrinema
Natronomonas
Naumovozyma
Neisseria	PMID:30887686/PMID:27239228/PMID:30497919
Neomicrococcus
Neorhizobium
Nesterenkonia
Neurospora
Nitratireductor
Nitrobacter
Nitrospirillum
Nocardia
Nocardioides
Nocardiopsis
Nonlabens
Nonomuraea
Nostoc
Novosphingobium	PMID:25387460/PMID:30887686/PMID:30383890/PMID:30497919
Obesumbacterium
Ochrobactrum	PMID:25387460
Oligotropha
Olsenella
Ornithinimicrobium
Oryzomicrobium
Ottowia
Paenibacillus	PMID:30887686/PMID:27239228/PMID:30497919
Pahexavirus
Pakpunavirus	PMID:31059795
Pandoraea
Pandoravirus
Pannonibacter
Pantoea
Paraburkholderia
Paracoccus	PMID:25387460
Parageobacillus
Paraoceanicella
Parvimonas	PMID:27239228
Pasteurella
Paucibacter
Pectobacterium
Pediococcus
Pedobacter	PMID:25387460/PMID:30887686/PMID:30497919
Peptoniphilus	PMID:27239228
Phaeobacter
Phenylobacterium
Phikzvirus	PMID:31059795
Photobacterium
Photorhabdus
Phreatobacter
Phyllobacterium	PMID:27239228/PMID:30497919
Pigmentiphaga
Pimelobacter
Planctomyces
Planococcus
Plantactinospora
Plantibacter
Pluralibacter
Pochonia
Polaribacter
Polaromonas
Polymorphum
Polynucleobacter
Pontibacter
Porphyrobacter
Porphyromonas	PMID:27239228/PMID:30497919
Prevotella	PMID:27239228/PMID:30497919
Propionibacterium	PMID:27239228/PMID:30383890/PMID:30497919
Proteus
Providencia
Pseudarthrobacter
Pseudescherichia
Pseudoalteromonas
Pseudolabrys
Pseudomonas	PMID:25387460/PMID:30887686/PMID:27239228/PMID:30497919
Pseudonocardia	PMID:30887686
Pseudopropionibacterium
Pseudorhodoplanes
Pseudoxanthomonas	PMID:25387460
Psychrobacter	PMID:25387460
Pulveribacter
Pyricularia
Qipengyuania
Rahnella
Ralstonia	PMID:25387460/PMID:30887686/PMID:30383890/PMID:30497919
Ramlibacter
Raoultella
Rathayibacter
Rheinheimera
Rhizobacter
Rhizobium	PMID:30497919
Rhizorhabdus
Rhodanobacter
Rhodobacter
Rhodococcus	PMID:25387460/PMID:30383890
Rhodoferax
Rhodoplanes
Rhodopseudomonas
Rhodospirillum
Rhodovulum
Rickettsia
Roseateles	PMID:27239228
Roseivivax
Roseomonas	PMID:25387460/PMID:27239228/PMID:30497919
Roseovarius
Rothia	PMID:27239228/PMID:30497919
Rubrivivax
Rubrobacter
Ruegeria	PMID:27239228
Saccharomonospora
Saccharomyces
Saccharopolyspora
Saccharothrix
Salinicola
Salinispora
Salmonella
Schaalia
Schizosaccharomyces
Selenomonas	PMID:27239228
Serinicoccus
Serpentinomonas
Serratia	PMID:27239228
Seunavirus
Shewanella
Shinella
Simplicispira
Sinomonas
Sinorhizobium
Skermanella
Sodalis
Solimonas
Sorangium
Sphaerotilus
Sphingobacterium	PMID:27239228
Sphingobium	PMID:25387460/PMID:30887686/PMID:30497919
Sphingomonas	PMID:25387460/PMID:30887686/PMID:30383890/PMID:30497919
Sphingopyxis	PMID:25387460
Sphingorhabdus
Sphingosinicella
Spiroplasma
Spirosoma
Sporisorium
Sporosarcina
Stackebrandtia
Staphylococcus	PMID:30887686/PMID:27239228/PMID:30497919
Stappia
Starkeya
Stenotrophomonas	PMID:25387460/PMID:30887686/PMID:27239228/PMID:30497919
Streptococcus	PMID:25387460/PMID:30887686/PMID:27239228/PMID:30497919
Streptomyces
Streptosporangium
Sugiyamaella
Sulfitobacter
Sulfolobus
Sulfurimonas
Sulfurospirillum
Synechococcus
Tannerella
Tardibacter
Tardiphaga
Tenacibaculum
Tequatrovirus
Terriglobus
Tessaracoccus
Tetragenococcus
Tetrapisispora
Thalassospira
Thauera
Thermoanaerobacterium
Thermococcus
Thermothelomyces
Thermothielavioides
Thermotoga
Thermus
Thioalkalivibrio
Thiomonas
Tistrella
Treponema
Tsukamurella	PMID:25387460
Ustilago
Variovorax	PMID:25387460
Veillonella	PMID:27239228/PMID:30497919
Verminephrobacter
Vibrio
Virgibacillus
Vitreoscilla
Weissella
Winogradskyella
Xanthobacter
Xanthomonas	PMID:25387460/PMID:30497919
Xenorhabdus
Xylophilus
Yangia
Yarrowia
Yersinia
Zindervirus
Zymoseptoria
*PMID of references that reported listed genera as contaminations.
